# Supplementary material for: Effects of Flavonoid Supplementation on Nanomaterial-Induced Toxicity: A Meta-Analysis of Preclinical Animal Studies
Source: Front Nutr. 2022 Jun 14;9:929343. doi: 10.3389/fnut.2022.929343 (PMC9237539; doi:10.3389/fnut.2022.929343)
Supplement: Supplementary file 2 [file Table_1.xlsx]

## Sheet: Table 1
Supplementary table 1: the extracted data for each variable
		Study	Year	Country	Nanomaterial type	Nanomaterial dose	Flavonoid types	Flavonoid subclass	Flavonoid dose	Flavonoid route	Flavonoid duration	animal species	sample source	no	ni	nim	nis	nc	ncm	ncs
Oxidative stress	MDA	Dora MF	2021	Egypt	IONP	50 mg/kg	Quercetin	flavonols	25 mg/kg	orally	4.3 weeks	rats	brain	16	8	6.02	2.72	8	11.81	1.18
		Dora MF	2021	Egypt	IONP	50 mg/kg	Quercetin	flavonols	50 mg/kg	orally	4.3 weeks	rats	brain	16	8	5.67	1.24	8	11.81	1.18
		Dora MF	2021	Egypt	IONP	50 mg/kg	Quercetin	flavonols	100 mg/kg	orally	4.3 weeks	rats	brain	16	8	3.54	1.77	8	11.81	1.18
		Abdelhalim MAK	2018	Saudi Arabia	GNPs	50 ul	Quercetin	flavonols	100 mg/kg	intraperitoneally	1 week	rats	kidney	12	6	0.15	0.03	6	0.27	0.03
		Abdelhalim MAK	2018	Saudi Arabia	GNPs	50ul	Quercetin	flavonols	200 mg/kg	intraperitoneally	1 week	rats	liver	10	5	0.15	0.03	5	0.33	0.03
		Khorsandi L	2017	Iran	TiO2 NPs	300 mg/kg	Quercetin	flavonols	75 mg/kg	intragastrically	6 weeks	mice	testis	16	8	4.72	0.55	8	5.82	0.81
		Alidadi H	2018	Iran	TiO2 NPs	50 mg/kg	Quercetin	flavonols	75 mg/kg	orally	3 weeks	rats	kidney	16	8	3.29	0.73	8	6.66	1.17
		Fadda LM	2018	Saudi Arabia	TiO2 NPs	1000 mg/kg	Quercetin	flavonols	200 mg/kg	orally	3 weeks	rats	liver	20	10	94.05	7.14	10	119.64	9.53
		Hussein MM	2016	Egypt	ZnONPs	100 mg/kg	Quercetin	flavonols	100 mg/kg	intragastrically	12 weeks	rats	testis	20	10	23.61	2.12	10	35.12	2.32
		Hussein MM	2016	Egypt	ZnONPs	400 mg/kg	Quercetin	flavonols	100 mg/kg	intragastrically	12 weeks	rats	testis	20	10	27.97	2.43	10	44.65	2.46
		González-Esquivel AE	2015	México	TiO2 NPs	5 mg/kg	Quercetin	flavonols	5 mg/kg	intraperitoneally	2 weeks	rats	liver	10	5	31.38	0.5	5	35.4	1.5
		González-Esquivel AE	2015	México	TiO2 NPs	5 mg/kg	Quercetin	flavonols	5 mg/kg	intraperitoneally	4 weeks	rats	liver	10	5	37.41	1.5	5	37.15	2.01
		González-Esquivel AE	2015	México	TiO2 NPs	5 mg/kg	Quercetin	flavonols	5 mg/kg	intraperitoneally	2 weeks	rats	kidney	10	5	26.13	0.07	5	47.47	3.2
		González-Esquivel AE	2015	México	TiO2 NPs	5 mg/kg	Quercetin	flavonols	5 mg/kg	intraperitoneally	4 weeks	rats	kidney	10	5	29.6	2.4	5	47.2	2.13
		González-Esquivel AE	2015	México	TiO2 NPs	5 mg/kg	Quercetin	flavonols	5 mg/kg	intraperitoneally	2 weeks	rats	liver	10	5	31.13	0.75	5	35.4	1.5
		González-Esquivel AE	2015	México	TiO2 NPs	5 mg/kg	Quercetin	flavonols	5 mg/kg	intraperitoneally	4 weeks	rats	liver	10	5	26.61	3.26	5	37.15	2.01
		González-Esquivel AE	2015	México	TiO2 NPs	5 mg/kg	Quercetin	flavonols	5 mg/kg	intraperitoneally	2 weeks	rats	kidney	10	5	22.93	1.07	5	47.47	3.2
		González-Esquivel AE	2015	México	TiO2 NPs	5 mg/kg	Quercetin	flavonols	5 mg/kg	intraperitoneally	4 weeks	rats	kidney	10	5	33.87	2.66	5	47.2	2.13
		Ali AA	2021	Egypt	NiONPs	100 mg/kg	Apigenin	flavones	25 mg/kg	orally	1 week	rats	liver	12	6	5.22	0.67	6	5.22	0.4
		Ali AA	2021	Egypt	NiONPs	100 mg/kg	Apigenin	flavones	25 mg/kg	orally	2 weeks	rats	liver	12	6	4.28	0.4	6	8.3	0.67
		Ali AA	2021	Egypt	NiONPs	100 mg/kg	Apigenin	flavones	25 mg/kg	orally	4 weeks	rats	liver	12	6	4.42	0.27	6	11.92	0.65
		Ali AA	2021	Egypt	NiONPs	100 mg/kg	Apigenin	flavones	25 mg/kg	orally	1 week	rats	kidney	12	6	8.1	0.46	6	11.34	0.7
		Ali AA	2021	Egypt	NiONPs	100 mg/kg	Apigenin	flavones	25 mg/kg	orally	2 weeks	rats	kidney	12	6	6	0.47	6	18.52	1.16
		Ali AA	2021	Egypt	NiONPs	100 mg/kg	Apigenin	flavones	25 mg/kg	orally	4 weeks	rats	kidney	12	6	5.56	0.47	6	21.53	0.7
		Ansar S	2016	Saudi Arabia	ZnONPs	600 mg/kg	Hesperidin	flavanones	100mg/kg	orally	1 week	rats	brain	12	6	13.67	0.5	6	18.5	0.83
		Ansar S	2018	Saudi Arabia	ZnO NPs	600 mg/kg	hesperidin	flavanones	100 mg/kg	orally	1 week	rats	liver	12	6	21.4	1.39	6	28.37	1.63
		Awogbindin IO	2021	Nigeria	CNTs	1 mg/kg	Kolaviron	flavanones	50 mg/kg	orally	2.1 weeks	rats	liver	20	10	0.74	0.12	10	1.17	0.06
		Awogbindin IO	2021	Nigeria	CNTs	1 mg/kg	Kolaviron	flavanones	100 mg/kg	orally	2.1 weeks	rats	liver	20	10	0.66	0.06	10	1.17	0.06
		Awogbindin IO	2021	Nigeria	CNTs	1 mg/kg	Kolaviron	flavanones	50 mg/kg	orally	2.1 weeks	rats	kidney	20	10	0.41	0.01	10	0.58	0.01
		Awogbindin IO	2021	Nigeria	CNTs	1 mg/kg	Kolaviron	flavanones	100 mg/kg	orally	2.1 weeks	rats	kidney	20	10	0.33	0.01	10	0.58	0.01
		Adedara IA	2020	Nigeria	CNTs	1 mg/kg	Kolaviron	flavanones	50 mg/kg	orally	2.1 weeks	rats	brain (cerebrum)	20	10	1.92	0.08	10	3.38	0.17
		Adedara IA	2020	Nigeria	CNTs	1 mg/kg	Kolaviron	flavanones	100 mg/kg	orally	2.1 weeks	rats	brain (cerebrum)	20	10	1.58	0.15	10	3.38	0.17
		Adedara IA	2020	Nigeria	CNTs	1 mg/kg	Kolaviron	flavanones	50 mg/kg	orally	2.1 weeks	rats	brain (cerebellum)	20	10	0.48	0.04	10	0.83	0.04
		Adedara IA	2020	Nigeria	CNTs	1 mg/kg	Kolaviron	flavanones	100 mg/kg	orally	2.1 weeks	rats	brain (cerebellum)	20	10	0.32	0.03	10	0.83	0.04
		Adedara IA	2020	Nigeria	CNTs	1 mg/kg	Kolaviron	flavanones	50 mg/kg	orally	2.1 weeks	rats	brain (mid-brain)	20	10	0.64	0.05	10	1.13	0.08
		Adedara IA	2020	Nigeria	CNTs	1 mg/kg	Kolaviron	flavanones	100 mg/kg	orally	2.1 weeks	rats	brain (mid-brain)	20	10	0.52	0.09	10	1.13	0.08
		El-Wafaey DI	2022	Egypt	ZnONPs	300 mg/kg	Naringenin	flavanones	53 mg/kg	orally	2 weeks	rats	liver	16	8	13.6	2.9	8	20.8	4
		Ahmed MM	2017	Egypt	AgNPs	30 mg/kg	Rutin	flavonols	50 mg/kg	orally	8 weeks	rats	brain	18	9	32.98	1.23	9	48.56	2.23
		Shahin NN	2017	Egypt	TiO2 NPs	50 mg/kg	Morin	flavonols	30 mg/kg	intragastrically	1 week	rats	prostate	12	6	132.7	1.2	6	152.7	1.2
		Shahin NN	2017	Egypt	TiO2 NPs	50 mg/kg	Morin	flavonols	30 mg/kg	intragastrically	2 weeks	rats	prostate	12	6	174	3.22	6	192	2.65
		Shahin NN	2017	Egypt	TiO2 NPs	50 mg/kg	Morin	flavonols	30 mg/kg	intragastrically	3 weeks	rats	prostate	12	6	202.3	4.67	6	235.7	2.73
		Shahin NN	2017	Egypt	TiO2 NPs	50 mg/kg	Morin	flavonols	30 mg/kg	intragastrically	1 week	rats	testis	12	6	203.3	3.93	6	235	4.04
		Shahin NN	2017	Egypt	TiO2 NPs	50 mg/kg	Morin	flavonols	30 mg/kg	intragastrically	2 weeks	rats	testis	12	6	245	3.79	6	284	3.22
		Shahin NN	2017	Egypt	TiO2 NPs	50 mg/kg	Morin	flavonols	30 mg/kg	intragastrically	3 weeks	rats	testis	12	6	319.3	28.87	6	329.7	9.74
		Arisha AH	2019	Egypt	AgNPs	50 mg/kg	Morin	flavonols	30 mg/kg	orally	8 weeks	rats	testis	24	12	26.9	1.7	12	37.7	1.2
		Hussein MMA	2019	Egypt	TiO2 NPs	300 mg/kg	Morin	flavonols	30 mg/kg	intragastrically	4.3 weeks	rats	testis	20	10	60.25	2.49	10	97.5	3.22
		Hussein MMA	2019	Egypt	TiO2 NPs	300 mg/kg	Rutin	flavonols	100 mg/kg	intragastrically	4.3 weeks	rats	testis	20	10	76	2.27	10	97.5	3.22
		Hussein MMA	2019	Egypt	TiO2 NPs	300 mg/kg	Rutin +Morin	flavonols	30 + 100 mg/kg	intragastrically	4.3 weeks	rats	testis	20	10	43.75	4.39	10	97.5	3.22
		Wang Y	2022	China	SiO2NPs	7 mg/kg	Apigenin	flavones	20 mg/kg	orally	2.4 weeks	mice	lung	6	3	33.66	0.58	3	42.44	1.46
		Elblehi SS	2022	Egypt	AgNPs	50 mg/kg	Quercetin	flavonols	50 mg/kg	orally	4.3 weeks	rats	brain	20	10	46.57	1.88	10	71.36	3
	SOD	Khorsandi L	2017	Iran	TiO2 NPs	300 mg/kg	Quercetin	flavonols	75mg/kg	intragastrically	6 weeks	mice	testis	16	8	2.5	0.29	8	1.31	0.19
		Alidadi H	2018	Iran	TiO2 NPs	50 mg/kg	Quercetin	flavonols	75mg/kg	orally	3 weeks	rats	kidney	16	8	4.48	0.83	8	2	0.28
		Hussein MM	2016	Egypt	ZnONPs	100 mg/kg	Quercetin	flavonols	100 mg/kg	intragastrically	12 weeks	rats	testis	20	10	34.17	2.7	10	21.73	3.3
		Hussein MM	2016	Egypt	ZnONPs	400 mg/kg	Quercetin	flavonols	100 mg/kg	intragastrically	12 weeks	rats	testis	20	10	30.97	2.25	10	14.96	2.15
		Ali AA	2021	Egypt	NiONPs	100 mg/kg	Apigenin	flavones	25 mg/kg	orally	1 week	rats	liver	12	6	7.44	0.25	6	6.28	0.41
		Ali AA	2021	Egypt	NiONPs	100 mg/kg	Apigenin	flavones	25 mg/kg	orally	2 weeks	rats	liver	12	6	7.44	0.41	6	5.04	0.41
		Ali AA	2021	Egypt	NiONPs	100 mg/kg	Apigenin	flavones	25 mg/kg	orally	4 weeks	rats	liver	12	6	7.27	0.25	6	4.79	0.25
		Ali AA	2021	Egypt	NiONPs	100 mg/kg	Apigenin	flavones	25 mg/kg	orally	1 week	rats	kidney	12	6	6.41	0.27	6	5.62	0.33
		Ali AA	2021	Egypt	NiONPs	100 mg/kg	Apigenin	flavones	25 mg/kg	orally	2 weeks	rats	kidney	12	6	6.74	0.27	6	4.23	0.33
		Ali AA	2021	Egypt	NiONPs	100 mg/kg	Apigenin	flavones	25 mg/kg	orally	4 weeks	rats	kidney	12	6	6.88	0.26	6	2.98	0.13
		Ansar S	2016	Saudi Arabia	ZnONPs	600 mg/kg	Hesperidin	flavanones	100mg/kg	orally	1 week	rats	brain	12	6	10.07	0.26	6	7.15	0.53
		Ansar S	2018	Saudi Arabia	ZnO NPs	600 mg/kg	hesperidin	flavanones	100 mg/kg	orally	1 week	rats	liver	12	6	7.84	0.34	6	4.89	0.5
		Awogbindin IO	2021	Nigeria	CNTs	1 mg/kg	Kolaviron	flavanones	50 mg/kg	orally	2.1 weeks	rats	liver	20	10	1.05	0.07	10	0.76	0.04
		Awogbindin IO	2021	Nigeria	CNTs	1 mg/kg	Kolaviron	flavanones	100 mg/kg	orally	2.1 weeks	rats	liver	20	10	1.13	0.1	10	0.76	0.04
		Awogbindin IO	2021	Nigeria	CNTs	1 mg/kg	Kolaviron	flavanones	50 mg/kg	orally	2.1 weeks	rats	kidney	20	10	0.32	0.03	10	0.14	0.03
		Awogbindin IO	2021	Nigeria	CNTs	1 mg/kg	Kolaviron	flavanones	100 mg/kg	orally	2.1 weeks	rats	kidney	20	10	0.44	0.04	10	0.14	0.03
		Adedara IA	2020	Nigeria	CNTs	1 mg/kg	Kolaviron	flavanones	50 mg/kg	orally	2.1 weeks	rats	brain (cerebrum)	20	10	0.22	0.02	10	0.1	0.03
		Adedara IA	2020	Nigeria	CNTs	1 mg/kg	Kolaviron	flavanones	100 mg/kg	orally	2.1 weeks	rats	brain (cerebrum)	20	10	0.24	0.03	10	0.1	0.03
		Adedara IA	2020	Nigeria	CNTs	1 mg/kg	Kolaviron	flavanones	50 mg/kg	orally	2.1 weeks	rats	brain (cerebellum)	20	10	0.3	0.05	10	0.14	0.01
		Adedara IA	2020	Nigeria	CNTs	1 mg/kg	Kolaviron	flavanones	100 mg/kg	orally	2.1 weeks	rats	brain (cerebellum)	20	10	0.35	0.01	10	0.14	0.01
		Adedara IA	2020	Nigeria	CNTs	1 mg/kg	Kolaviron	flavanones	50 mg/kg	orally	2.1 weeks	rats	brain (mid-brain)	20	10	0.43	0.04	10	0.29	0.03
		Adedara IA	2020	Nigeria	CNTs	1 mg/kg	Kolaviron	flavanones	100 mg/kg	orally	2.1 weeks	rats	brain (mid-brain)	20	10	0.51	0.03	10	0.29	0.03
		El-Wafaey DI	2022	Egypt	ZnONPs	300 mg/kg	Naringenin	flavanones	53 mg/kg	orally	2 weeks	rats	liver	16	8	109.9	6.3	8	70.6	4.3
		Ahmed MM	2017	Egypt	AgNPs	30 mg/kg	Rutin	flavonols	50 mg/kg	orally	8 weeks	rats	brain	18	9	20.63	1.77	9	12.35	1.54
		Arisha AH	2019	Egypt	AgNPs	50 mg/kg	Morin	flavonols	30 mg/kg	orally	8 weeks	rats	testis	24	12	32.7	0.6	12	16.9	2.2
		Hussein MMA	2019	Egypt	TiO2 NPs	300 mg/kg	Morin	flavonols	30 mg/kg	intragastrically	4.3 weeks	rats	testis	20	10	61.5	2.5	10	35.5	2.02
		Hussein MMA	2019	Egypt	TiO2 NPs	300 mg/kg	Rutin	flavonols	100 mg/kg	intragastrically	4.3 weeks	rats	testis	20	10	45.5	1.71	10	35.5	2.02
		Hussein MMA	2019	Egypt	TiO2 NPs	300 mg/kg	Rutin +Morin	flavonols	30 + 100 mg/kg	intragastrically	4.3 weeks	rats	testis	20	10	55.5	2.39	10	35.5	2.02
		Wang Y	2022	China	SiO2NPs	7 mg/kg	Apigenin	flavones	20 mg/kg	orally	2.4 weeks	mice	lung	6	3	61.34	2.24	3	42.09	2.68
		Elblehi SS	2022	Egypt	AgNPs	50 mg/kg	Quercetin	flavonols	50 mg/kg	orally	4.3 weeks	rats	brain	20	10	11.5	0.82	10	8.22	0.7
	CAT	Khorsandi L	2017	Iran	TiO2 NPs	300 mg/kg	Quercetin	flavonols	75mg/kg	intragastrically	6 weeks	mice	testis	16	8	1.24	0.1	8	0.9	0.19
		Alidadi H	2018	Iran	TiO2 NPs	50 mg/kg	Quercetin	flavonols	75mg/kg	orally	3 weeks	rats	kidney	16	8	1.08	0.12	8	0.48	0.22
		Hussein MM	2016	Egypt	ZnONPs	100 mg/kg	Quercetin	flavonols	100 mg/kg	intragastrically	12 weeks	rats	testis	20	10	44.3	2.65	10	38.7	1.58
		Hussein MM	2016	Egypt	ZnONPs	400 mg/kg	Quercetin	flavonols	100 mg/kg	intragastrically	12 weeks	rats	testis	20	10	41.3	1.84	10	30.7	1.1
		Ansar S	2016	Saudi Arabia	ZnONPs	600 mg/kg	Hesperidin	flavanones	100mg/kg	orally	1 week	rats	brain	12	6	0.32	0.011	6	0.25	0.015
		Ansar S	2018	Saudi Arabia	ZnO NPs	600 mg/kg	hesperidin	flavanones	100 mg/kg	orally	1 week	rats	liver	12	6	1.45	0.04	6	0.91	0.14
		Awogbindin IO	2021	Nigeria	CNTs	1 mg/kg	Kolaviron	flavanones	50 mg/kg	orally	2.1 weeks	rats	liver	20	10	0.64	0.07	10	0.28	0.06
		Awogbindin IO	2021	Nigeria	CNTs	1 mg/kg	Kolaviron	flavanones	100 mg/kg	orally	2.1 weeks	rats	liver	20	10	0.74	0.05	10	0.28	0.06
		Awogbindin IO	2021	Nigeria	CNTs	1 mg/kg	Kolaviron	flavanones	50 mg/kg	orally	2.1 weeks	rats	kidney	20	10	1.89	0.14	10	0.9	0.07
		Awogbindin IO	2021	Nigeria	CNTs	1 mg/kg	Kolaviron	flavanones	100 mg/kg	orally	2.1 weeks	rats	kidney	20	10	2.19	0.33	10	0.9	0.07
		Adedara IA	2020	Nigeria	CNTs	1 mg/kg	Kolaviron	flavanones	50 mg/kg	orally	2.1 weeks	rats	brain (cerebrum)	20	10	2.97	0.18	10	1.74	0.32
		Adedara IA	2020	Nigeria	CNTs	1 mg/kg	Kolaviron	flavanones	100 mg/kg	orally	2.1 weeks	rats	brain (cerebrum)	20	10	3.8	0.22	10	1.74	0.32
		Adedara IA	2020	Nigeria	CNTs	1 mg/kg	Kolaviron	flavanones	50 mg/kg	orally	2.1 weeks	rats	brain (cerebellum)	20	10	0.16	0.02	10	0.08	0.01
		Adedara IA	2020	Nigeria	CNTs	1 mg/kg	Kolaviron	flavanones	100 mg/kg	orally	2.1 weeks	rats	brain (cerebellum)	20	10	0.2	0.01	10	0.08	0.01
		Adedara IA	2020	Nigeria	CNTs	1 mg/kg	Kolaviron	flavanones	50 mg/kg	orally	2.1 weeks	rats	brain (mid-brain)	20	10	6.81	0.22	10	3.33	0.22
		Adedara IA	2020	Nigeria	CNTs	1 mg/kg	Kolaviron	flavanones	100 mg/kg	orally	2.1 weeks	rats	brain (mid-brain)	20	10	7.25	0.29	10	3.33	0.22
		Ahmed MM	2017	Egypt	Ag-NPs	30 mg/kg	Rutin	flavonols	50 mg/kg	orally	8 weeks	rats	brain	18	9	53.45	1.45	9	36.87	2.61
		Arisha AH	2019	Egypt	AgNPs	50 mg/kg	Morin	flavonols	30 mg/kg	orally	8 weeks	rats	testis	24	12	32	1.2	12	20.2	1.2
		Hussein MMA	2019	Egypt	TiO2 NPs	300 mg/kg	Morin	flavonols	30 mg/kg	intragastrically	4.3 weeks	rats	testis	20	10	36.25	3.19	10	23.75	1.38
		Hussein MMA	2019	Egypt	TiO2 NPs	300 mg/kg	Rutin	flavonols	100 mg/kg	intragastrically	4.3 weeks	rats	testis	20	10	31.5	1.19	10	23.75	1.38
		Hussein MMA	2019	Egypt	TiO2 NPs	300 mg/kg	Rutin +Morin	flavonols	30 + 100 mg/kg	intragastrically	4.3 weeks	rats	testis	20	10	42	1.29	10	23.75	1.38
		Elblehi SS	2022	Egypt	AgNPs	50 mg/kg	Quercetin	flavonols	50 mg/kg	orally	4.3 weeks	rats	brain	20	10	26.06	1.87	10	17.37	1.64
	GSH	Dora MF	2021	Egypt	IONP	50 mg/kg	Quercetin	flavonols	25 mg/kg	orally	4.3 weeks	rats	brain	16	8	1.01	0.1	8	0.82	0.06
		Dora MF	2021	Egypt	IONP	50 mg/kg	Quercetin	flavonols	50 mg/kg	orally	4.3 weeks	rats	brain	16	8	1.04	0.05	8	0.82	0.06
		Dora MF	2021	Egypt	IONP	50 mg/kg	Quercetin	flavonols	100 mg/kg	orally	4.3 weeks	rats	brain	16	8	1.23	0.14	8	0.82	0.06
		Abdelhalim MAK	2018	saudi arabia	GNPs	50 ul	Quercetin	flavonols	100 mg/kg	intraperitoneally	1 week	rats	kidney	12	6	47.85	0.01	6	24.2	0.02
		Abdelhalim MAK	2018	saudi arabia	GNPs	50ul	Quercetin	flavonols	200mg/kg	intraperitoneally	1 week	rats	liver	10	5	68.12	0.27	5	20	0.01
		Al-Rasheed NM	2013	Egypt	TiO2 NPs	600 mg/kg	Quercetin	flavonols	200 mg/kg	orally	3 weeks	rats	kidney	20	10	0.98	0.08	10	0.66	0.04
		Al-Rasheed NM	2013	Egypt	TiO2 NPs	1000 mg/kg	Quercetin	flavonols	200 mg/kg	orally	3 weeks	rats	kidney	20	10	0.9	0.06	10	0.59	0.03
		Hussein MM	2016	Egypt	ZnONPs	100 mg/kg	Quercetin	flavonols	100 mg/kg	intragastrically	12 weeks	rats	testis	20	10	12.7	1.46	10	10.73	1.12
		Hussein MM	2016	Egypt	ZnONPs	400 mg/kg	Quercetin	flavonols	100 mg/kg	intragastrically	12 weeks	rats	testis	20	10	11.97	1.76	10	7.21	1.29
		Faddah LM	2012	Saudi Arabia	ZnO NPs	600 mg/kg	Quercetin	flavonols	200 mg/kg	orally	3 weeks	rats	kidney	20	10	0.97	0.07	10	0.71	0.03
		Faddah LM	2012	Saudi Arabia	ZnO NPs	1000 mg/kg	Quercetin	flavonols	200 mg/kg	orally	3 weeks	rats	kidney	20	10	0.98	0.02	10	0.63	0.04
		Ali AA	2021	Egypt	NiONPs	100 mg/kg	Apigenin	flavones	25 mg/kg	orally	1 week	rats	liver	12	6	4.59	0.22	6	4.38	0.27
		Ali AA	2021	Egypt	NiONPs	100 mg/kg	Apigenin	flavones	25 mg/kg	orally	2 weeks	rats	liver	12	6	4.59	0.22	6	3.51	0.22
		Ali AA	2021	Egypt	NiONPs	100 mg/kg	Apigenin	flavones	25 mg/kg	orally	4 weeks	rats	liver	12	6	4.76	0.21	6	2.97	0.22
		Ali AA	2021	Egypt	NiONPs	100 mg/kg	Apigenin	flavones	25 mg/kg	orally	1 week	rats	kidney	12	6	3.24	0.23	6	2.73	0.23
		Ali AA	2021	Egypt	NiONPs	100 mg/kg	Apigenin	flavones	25 mg/kg	orally	2 weeks	rats	kidney	12	6	3.51	0.29	6	2.04	0.14
		Ali AA	2021	Egypt	NiONPs	100 mg/kg	Apigenin	flavones	25 mg/kg	orally	4 weeks	rats	kidney	12	6	3.52	0.18	6	1.76	0.09
		Ansar S	2016	Saudi Arabia	ZnONPs	600 mg/kg	Hesperidin	flavanones	100mg/kg	orally	1 week	rats	brain	12	6	0.43	0.04	6	0.26	0.07
		Ansar S	2018	Saudi Arabia	ZnO NPs	600 mg/kg	hesperidin	flavanones	100 mg/kg	orally	1 week	rats	liver	12	6	1.47	0.04	6	0.97	0.01
		Awogbindin IO	2021	Nigeria	CNTs	1 mg/kg	Kolaviron	flavanones	50 mg/kg	orally	2.1 weeks	rats	liver	20	10	0.67	0.13	10	0.4	0.05
		Awogbindin IO	2021	Nigeria	CNTs	1 mg/kg	Kolaviron	flavanones	100 mg/kg	orally	2.1 weeks	rats	liver	20	10	0.85	0.07	10	0.4	0.05
		Awogbindin IO	2021	Nigeria	CNTs	1 mg/kg	Kolaviron	flavanones	50 mg/kg	orally	2.1 weeks	rats	kidney	20	10	0.3	0.04	10	0.17	0.02
		Awogbindin IO	2021	Nigeria	CNTs	1 mg/kg	Kolaviron	flavanones	100 mg/kg	orally	2.1 weeks	rats	kidney	20	10	0.37	0.06	10	0.17	0.02
		Adedara IA	2020	Nigeria	CNTs	1 mg/kg	Kolaviron	flavanones	50 mg/kg	orally	2.1 weeks	rats	brain (cerebrum)	20	10	0.59	0.03	10	0.21	0.02
		Adedara IA	2020	Nigeria	CNTs	1 mg/kg	Kolaviron	flavanones	100 mg/kg	orally	2.1 weeks	rats	brain (cerebrum)	20	10	0.69	0.03	10	0.21	0.02
		Adedara IA	2020	Nigeria	CNTs	1 mg/kg	Kolaviron	flavanones	50 mg/kg	orally	2.1 weeks	rats	brain (cerebellum)	20	10	0.3	0.02	10	0.11	0.03
		Adedara IA	2020	Nigeria	CNTs	1 mg/kg	Kolaviron	flavanones	100 mg/kg	orally	2.1 weeks	rats	brain (cerebellum)	20	10	0.41	0.02	10	0.11	0.03
		Adedara IA	2020	Nigeria	CNTs	1 mg/kg	Kolaviron	flavanones	50 mg/kg	orally	2.1 weeks	rats	brain (mid-brain)	20	10	0.28	0.02	10	0.18	0.03
		Adedara IA	2020	Nigeria	CNTs	1 mg/kg	Kolaviron	flavanones	100 mg/kg	orally	2.1 weeks	rats	brain (mid-brain)	20	10	0.33	0.02	10	0.18	0.03
		Ahmed MM	2017	Egypt	Ag-NPs	30 mg/kg	Rutin	flavonols	50 mg/kg	orally	8 weeks	rats	brain	18	9	19.56	2.02	9	12.98	1.21
		Shahin NN	2017	Egypt	TiO2 NPs	50 mg/kg	Morin	flavonols	30 mg/kg	intragastrically	1 week	rats	prostate	12	6	1.76	0.018	6	1.62	0.021
		Shahin NN	2017	Egypt	TiO2 NPs	50 mg/kg	Morin	flavonols	30 mg/kg	intragastrically	2 weeks	rats	prostate	12	6	1.44	0.032	6	1.22	0.018
		Shahin NN	2017	Egypt	TiO2 NPs	50 mg/kg	Morin	flavonols	30 mg/kg	intragastrically	3 weeks	rats	prostate	12	6	1.21	0.015	6	1	0.021
		Shahin NN	2017	Egypt	TiO2 NPs	50 mg/kg	Morin	flavonols	30 mg/kg	intragastrically	1 week	rats	testis	12	6	2.33	0.026	6	2.22	0.023
		Shahin NN	2017	Egypt	TiO2 NPs	50 mg/kg	Morin	flavonols	30 mg/kg	intragastrically	2 weeks	rats	testis	12	6	2.49	0.009	6	2.94	0.073
		Shahin NN	2017	Egypt	TiO2 NPs	50 mg/kg	Morin	flavonols	30 mg/kg	intragastrically	3 weeks	rats	testis	12	6	2.95	0.035	6	4.92	0.052
		Hussein MMA	2019	Egypt	TiO2 NPs	300 mg/kg	Morin	flavonols	30 mg/kg	intragastrically	4.3 weeks	rats	testis	20	10	27	1.78	10	11	1.08
		Hussein MMA	2019	Egypt	TiO2 NPs	300 mg/kg	Rutin	flavonols	100 mg/kg	intragastrically	4.3 weeks	rats	testis	20	10	19.5	1.32	10	11	1.08
		Hussein MMA	2019	Egypt	TiO2 NPs	300 mg/kg	Rutin +Morin	flavonols	30 + 100 mg/kg	intragastrically	4.3 weeks	rats	testis	20	10	26	2.12	10	11	1.08
		Elblehi SS	2022	Egypt	AgNPs	50 mg/kg	Quercetin	flavonols	50 mg/kg	orally	4.3 weeks	rats	brain	20	10	19.25	1.24	10	11.72	1.4
	GPx	Hussein MM	2016	Egypt	ZnONPs	100 mg/kg	Quercetin	flavonols	100 mg/kg	intragastrically	12 weeks	rats	testis	20	10	18.12	0.95	10	17.1	1.06
		Hussein MM	2016	Egypt	ZnONPs	400 mg/kg	Quercetin	flavonols	100 mg/kg	intragastrically	12 weeks	rats	testis	20	10	16.9	1.09	10	14.21	1.24
		González-Esquivel AE	2015	México	TiO2 NPs	5 mg/kg	Quercetin	flavonols	5 mg/kg	intraperitoneally	2 weeks	rats	liver	10	5	0.008	0.001	5	0.0075	0.0007
		González-Esquivel AE	2015	México	TiO2 NPs	5 mg/kg	Quercetin	flavonols	5 mg/kg	intraperitoneally	4 weeks	rats	liver	10	5	0.011	0.002	5	0.0074	0.0014
		González-Esquivel AE	2015	México	TiO2 NPs	5 mg/kg	Quercetin	flavonols	5 mg/kg	intraperitoneally	2 weeks	rats	kidney	10	5	0.0133	0.0005	5	0.0132	0.002
		González-Esquivel AE	2015	México	TiO2 NPs	5 mg/kg	Quercetin	flavonols	5 mg/kg	intraperitoneally	4 weeks	rats	kidney	10	5	0.0098	0.0019	5	0.0187	0.0046
		González-Esquivel AE	2015	México	TiO2 NPs	5 mg/kg	Quercetin	flavonols	5 mg/kg	intraperitoneally	2 weeks	rats	liver	10	5	0.0108	0.0014	5	0.0075	0.0007
		González-Esquivel AE	2015	México	TiO2 NPs	5 mg/kg	Quercetin	flavonols	5 mg/kg	intraperitoneally	4 weeks	rats	liver	10	5	0.0066	0.0009	5	0.0074	0.0014
		González-Esquivel AE	2015	México	TiO2 NPs	5 mg/kg	Quercetin	flavonols	5 mg/kg	intraperitoneally	2 weeks	rats	kidney	10	5	0.0051	0.0007	5	0.0132	0.002
		González-Esquivel AE	2015	México	TiO2 NPs	5 mg/kg	Quercetin	flavonols	5 mg/kg	intraperitoneally	4 weeks	rats	kidney	10	5	0.0153	0.0058	5	0.0187	0.0046
		Ansar S	2016	Saudi Arabia	ZnONPs	600 mg/kg	Hesperidin	flavanones	100mg/kg	orally	1 week	rats	brain	12	6	0.59	0.063	6	0.33	0.017		U/mg
		Ansar S	2018	Saudi Arabia	ZnO NPs	600 mg/kg	hesperidin	flavanones	100 mg/kg	orally	1 week	rats	liver	12	6	0.95	0.02	6	0.54	0.07
		Awogbindin IO	2021	Nigeria	CNTs	1 mg/kg	Kolaviron	flavanones	50 mg/kg	orally	2.1 weeks	rats	liver	20	10	1.78	0.06	10	1.46	0.11
		Awogbindin IO	2021	Nigeria	CNTs	1 mg/kg	Kolaviron	flavanones	100 mg/kg	orally	2.1 weeks	rats	liver	20	10	1.73	0.05	10	1.46	0.11
		Awogbindin IO	2021	Nigeria	CNTs	1 mg/kg	Kolaviron	flavanones	50 mg/kg	orally	2.1 weeks	rats	kidney	20	10	6.82	0.3	10	4.55	0.37
		Awogbindin IO	2021	Nigeria	CNTs	1 mg/kg	Kolaviron	flavanones	100 mg/kg	orally	2.1 weeks	rats	kidney	20	10	7.5	0.3	10	4.55	0.37
		Adedara IA	2020	Nigeria	CNTs	1 mg/kg	Kolaviron	flavanones	50 mg/kg	orally	2.1 weeks	rats	brain (cerebrum)	20	10	56.93	2.19	10	31.39	2.93
		Adedara IA	2020	Nigeria	CNTs	1 mg/kg	Kolaviron	flavanones	100 mg/kg	orally	2.1 weeks	rats	brain (cerebrum)	20	10	72.99	2.19	10	31.39	2.93
		Adedara IA	2020	Nigeria	CNTs	1 mg/kg	Kolaviron	flavanones	50 mg/kg	orally	2.1 weeks	rats	brain (cerebellum)	20	10	38.83	2.56	10	24.53	1.53
		Adedara IA	2020	Nigeria	CNTs	1 mg/kg	Kolaviron	flavanones	100 mg/kg	orally	2.1 weeks	rats	brain (cerebellum)	20	10	48.54	3.07	10	24.53	1.53
		Adedara IA	2020	Nigeria	CNTs	1 mg/kg	Kolaviron	flavanones	50 mg/kg	orally	2.1 weeks	rats	brain (mid-brain)	20	10	30.29	3.65	10	21.53	2.19
		Adedara IA	2020	Nigeria	CNTs	1 mg/kg	Kolaviron	flavanones	100 mg/kg	orally	2.1 weeks	rats	brain (mid-brain)	20	10	36.86	2.19	10	21.53	2.19
		Ahmed MM	2017	Egypt	AgNPs	30 mg/kg	Rutin	flavonols	50 mg/kg	orally	8 weeks	rats	brain	18	9	10.08	1.15	9	4.32	0.76
		Arisha AH	2019	Egypt	AgNPs	50 mg/kg	Morin	flavonols	30 mg/kg	orally	8 weeks	rats	testis	24	12	14.1	0.9	12	9.7	1.8
		Elblehi SS	2022	Egypt	AgNPs	50 mg/kg	Quercetin	flavonols	50 mg/kg	orally	4.3 weeks	rats	brain	20	10	39.5	0.63	10	30.19	1.56
	GST	Awogbindin IO	2021	Nigeria	CNTs	1 mg/kg	Kolaviron	flavanones	50 mg/kg	orally	2.1 weeks	rats	liver	20	10	0.65	0.03	10	0.48	0.04
		Awogbindin IO	2021	Nigeria	CNTs	1 mg/kg	Kolaviron	flavanones	100 mg/kg	orally	2.1 weeks	rats	liver	20	10	0.74	0.04	10	0.48	0.04
		Awogbindin IO	2021	Nigeria	CNTs	1 mg/kg	Kolaviron	flavanones	50 mg/kg	orally	2.1 weeks	rats	kidney	20	10	0.35	0.02	10	0.2	0.03
		Awogbindin IO	2021	Nigeria	CNTs	1 mg/kg	Kolaviron	flavanones	100 mg/kg	orally	2.1 weeks	rats	kidney	20	10	0.41	0.03	10	0.2	0.03
		Adedara IA	2020	Nigeria	CNTs	1 mg/kg	Kolaviron	flavanones	50 mg/kg	orally	2.1 weeks	rats	brain (cerebrum)	20	10	0.18	0.03	10	0.1	0.02
		Adedara IA	2020	Nigeria	CNTs	1 mg/kg	Kolaviron	flavanones	100 mg/kg	orally	2.1 weeks	rats	brain (cerebrum)	20	10	0.23	0.02	10	0.1	0.02
		Adedara IA	2020	Nigeria	CNTs	1 mg/kg	Kolaviron	flavanones	50 mg/kg	orally	2.1 weeks	rats	brain (cerebellum)	20	10	0.48	0.02	10	0.28	0.02
		Adedara IA	2020	Nigeria	CNTs	1 mg/kg	Kolaviron	flavanones	100 mg/kg	orally	2.1 weeks	rats	brain (cerebellum)	20	10	0.51	0.02	10	0.28	0.02
		Adedara IA	2020	Nigeria	CNTs	1 mg/kg	Kolaviron	flavanones	50 mg/kg	orally	2.1 weeks	rats	brain (mid-brain)	20	10	0.25	0.02	10	0.12	0.02
		Adedara IA	2020	Nigeria	CNTs	1 mg/kg	Kolaviron	flavanones	100 mg/kg	orally	2.1 weeks	rats	brain (mid-brain)	20	10	0.32	0.01	10	0.12	0.02
	GR	Ansar S	2016	Saudi Arabia	ZnONPs	600 mg/kg	Hesperidin	flavanones	100 mg/kg	orally	1 week	rats	brain	12	6	8.31	1.13	6	5.34	0.16
		González-Esquivel AE	2015	México	TiO2 NPs	5 mg/kg	Quercetin	flavonols	5 mg/kg	intraperitoneally	2 weeks	rats	liver	10	5	0.061	0.01	5	0.0585	0.0049
		González-Esquivel AE	2015	México	TiO2 NPs	5 mg/kg	Quercetin	flavonols	5 mg/kg	intraperitoneally	4 weeks	rats	liver	10	5	0.0854	0.011	5	0.0768	0.0012
		González-Esquivel AE	2015	México	TiO2 NPs	5 mg/kg	Quercetin	flavonols	5 mg/kg	intraperitoneally	2 weeks	rats	kidney	10	5	0.092	0.004	5	0.071	0.005
		González-Esquivel AE	2015	México	TiO2 NPs	5 mg/kg	Quercetin	flavonols	5 mg/kg	intraperitoneally	4 weeks	rats	kidney	10	5	0.0505	0.0032	5	0.0798	0.0032
		González-Esquivel AE	2015	México	TiO2 NPs	5 mg/kg	Quercetin	flavonols	5 mg/kg	intraperitoneally	2 weeks	rats	liver	10	5	0.098	0.0014	5	0.0585	0.0049
		González-Esquivel AE	2015	México	TiO2 NPs	5 mg/kg	Quercetin	flavonols	5 mg/kg	intraperitoneally	4 weeks	rats	liver	10	5	0.0707	0.0049	5	0.0768	0.0012
		González-Esquivel AE	2015	México	TiO2 NPs	5 mg/kg	Quercetin	flavonols	5 mg/kg	intraperitoneally	2 weeks	rats	kidney	10	5	0.1066	0.0122	5	0.071	0.005
		González-Esquivel AE	2015	México	TiO2 NPs	5 mg/kg	Quercetin	flavonols	5 mg/kg	intraperitoneally	4 weeks	rats	kidney	10	5	0.0863	0.0032	5	0.0798	0.0032
	Nrf2	Wang Y	2022	China	SiO2NPs	7 mg/kg	Apigenin	flavones	20 mg/kg	orally	2.4 weeks	mice	lung	6	3	1.84	0.06	3	1.47	0.07
		Elblehi SS	2022	Egypt	AgNPs	50 mg/kg	Quercetin	flavonols	50 mg/kg	orally	4.3 weeks	rats	brain	20	10	0.95	0.11	10	0.31	0.03
Inflammation	NO	Abdelkarem HM	2016	Egypt	ZnO NPs	600 mg/kg	Quercetin	flavonols	200 mg/kg	orally	3 weeks	Rats	serum	20	10	37.5	2.39	10	62.23	2.8
		Al-Rasheed NM	2013	Egypt	TiO2 NPs	600 mg/kg	Quercetin	flavonols	200 mg/kg	orally	3 weeks	Rats	serum	20	10	41.4	1.8	10	65.4	2.4
		Al-Rasheed NM	2013	Egypt	TiO2 NPs	1000 mg/kg	Quercetin	flavonols	200 mg/kg	orally	3 weeks	Rats	serum	20	10	46.67	2.22	10	74.81	2.97
		Fadda LM	2018	Saudi Arabia	TiO2 NPs	1000 mg/kg	Quercetin	flavonols	200 mg/kg	orally	3 weeks	Rats	serum	20	10	46.4	2.07	10	74.4	3.51
		Faddah LM	2012	Saudi Arabia	ZnO NPs	600 mg/kg	Quercetin	flavonols	200 mg/kg	orally	3 weeks	Rats	serum	20	10	41.75	2.58	10	63.18	2.21
		Faddah LM	2012	Saudi Arabia	ZnO NPs	1000 mg/kg	Quercetin	flavonols	200 mg/kg	orally	3 weeks	Rats	serum	20	10	43	2.41	10	74.4	1.93
		Awogbindin IO	2021	Nigeria	CNTs	1 mg/kg	Kolaviron	flavanones	50 mg/kg	orally	2.1 weeks	Rats	liver	20	10	0.97	0.07	10	1.33	0.11
		Awogbindin IO	2021	Nigeria	CNTs	1 mg/kg	Kolaviron	flavanones	100 mg/kg	orally	2.1 weeks	Rats	liver	20	10	0.76	0.18	10	1.33	0.11
		Awogbindin IO	2021	Nigeria	CNTs	1 mg/kg	Kolaviron	flavanones	50 mg/kg	orally	2.1 weeks	Rats	kidney	20	10	3.46	0.22	10	5.92	0.29
		Awogbindin IO	2021	Nigeria	CNTs	1 mg/kg	Kolaviron	flavanones	100 mg/kg	orally	2.1 weeks	Rats	kidney	20	10	2.89	0.21	10	5.92	0.29
		Adedara IA	2020	Nigeria	CNTs	1 mg/kg	Kolaviron	flavanones	50 mg/kg	orally	2.1 weeks	Rats	brain (cerebrum)	20	10	12.25	0.43	10	17.18	0.28
		Adedara IA	2020	Nigeria	CNTs	1 mg/kg	Kolaviron	flavanones	100 mg/kg	orally	2.1 weeks	Rats	brain (cerebrum)	20	10	9.44	0.56	10	17.18	0.28
		Adedara IA	2020	Nigeria	CNTs	1 mg/kg	Kolaviron	flavanones	50 mg/kg	orally	2.1 weeks	Rats	brain (cerebellum)	20	10	6.21	0.34	10	10.74	0.34
		Adedara IA	2020	Nigeria	CNTs	1 mg/kg	Kolaviron	flavanones	100 mg/kg	orally	2.1 weeks	Rats	brain (cerebellum)	20	10	4.53	0.25	10	10.74	0.34
		Adedara IA	2020	Nigeria	CNTs	1 mg/kg	Kolaviron	flavanones	50 mg/kg	orally	2.1 weeks	Rats	brain (mid-brain)	20	10	17.35	1.38	10	26.62	0.59
		Adedara IA	2020	Nigeria	CNTs	1 mg/kg	Kolaviron	flavanones	100 mg/kg	orally	2.1 weeks	Rats	brain (mid-brain)	20	10	14.39	1.38	10	26.62	0.59
	TNF-a	Abdelkarem HM	2016	Egypt	ZnO NPs	600 mg/kg	Quercetin	flavonols	200 mg/kg	orally	3 weeks	rats	serum	20	10	293.17	7.45	10	278.26	4.97
		Al-Rasheed NM	2013	Egypt	TiO2 NPs	600 mg/kg	Quercetin	flavonols	200 mg/kg	orally	3 weeks	rats	serum	20	10	269.63	5.93	10	299.26	5.93
		Al-Rasheed NM	2013	Egypt	TiO2 NPs	1000 mg/kg	Quercetin	flavonols	200 mg/kg	orally	3 weeks	rats	serum	20	10	310.77	6.15	10	323.08	6.15
		Fadda LM	2018	Saudi Arabia	TiO2 NPs	1000 mg/kg	Quercetin	flavonols	200 mg/kg	orally	3 weeks	rats	serum	20	10	290.58	5.61	10	323.74	4.82
		Faddah LM	2012	Saudi Arabia	ZnO NPs	600 mg/kg	Quercetin	flavonols	200 mg/kg	orally	3 weeks	rats	serum	20	10	299.5	3.1	10	361.6	9.2
		Faddah LM	2012	Saudi Arabia	ZnO NPs	1000 mg/kg	Quercetin	flavonols	200 mg/kg	orally	3 weeks	rats	serum	20	10	293.6	4.3	10	371.7	6.1
		Lim JO	2020	Korea	SiONPs	20 mg/kg	Silibinin	flavanones	20 mg/kg	orally	2 weeks	mice	BALF	12	6	95.36	8.35	6	132.32	20.26
		Lim JO	2020	Korea	SiONPs	21 mg/kg	Silibinin	flavanones	40 mg/kg	orally	2 weeks	mice	BALF	12	6	88.21	9.54	6	132.32	20.26
		Awogbindin IO	2021	Nigeria	CNTs	1 mg/kg	Kolaviron	flavanones	50 mg/kg	orally	2.1 weeks	rats	liver	20	10	6.57	0.48	10	11.33	1.15
		Awogbindin IO	2021	Nigeria	CNTs	1 mg/kg	Kolaviron	flavanones	100 mg/kg	orally	2.1 weeks	rats	liver	20	10	4.95	0.76	10	11.33	1.15
		Awogbindin IO	2021	Nigeria	CNTs	1 mg/kg	Kolaviron	flavanones	50 mg/kg	orally	2.1 weeks	rats	kidney	20	10	6.84	0.71	10	12.24	1.03
		Awogbindin IO	2021	Nigeria	CNTs	1 mg/kg	Kolaviron	flavanones	100 mg/kg	orally	2.1 weeks	rats	kidney	20	10	5.2	0.62	10	12.24	1.03
		Ansar S	2016	Saudi Arabia	ZnONPs	600 mg/kg	Hesperidin	flavanones	100 mg/kg	orally	1 week	rats	brain	12	6	306.9	41.48	6	389.66	48.27
		Adedara IA	2020	Nigeria	CNTs	1 mg/kg	Kolaviron	flavanones	50 mg/kg	orally	2.1 weeks	rats	brain (cerebrum)	20	10	25.25	0.7	10	32.73	1.07
		Adedara IA	2020	Nigeria	CNTs	1 mg/kg	Kolaviron	flavanones	100 mg/kg	orally	2.1 weeks	rats	brain (cerebrum)	20	10	20.81	0.93	10	32.73	1.07
		Adedara IA	2020	Nigeria	CNTs	1 mg/kg	Kolaviron	flavanones	50 mg/kg	orally	2.1 weeks	rats	brain (cerebellum)	20	10	15.91	0.65	10	21.92	0.97
		Adedara IA	2020	Nigeria	CNTs	1 mg/kg	Kolaviron	flavanones	100 mg/kg	orally	2.1 weeks	rats	brain (cerebellum)	20	10	12.18	0.81	10	21.92	0.97
		Adedara IA	2020	Nigeria	CNTs	1 mg/kg	Kolaviron	flavanones	50 mg/kg	orally	2.1 weeks	rats	brain (mid-brain)	20	10	15.64	0.54	10	23.45	0.91
		Adedara IA	2020	Nigeria	CNTs	1 mg/kg	Kolaviron	flavanones	100 mg/kg	orally	2.1 weeks	rats	brain (mid-brain)	20	10	13.09	0.73	10	23.45	0.91
		El-Wafaey DI	2022	Egypt	ZnONPs	300 mg/kg	Naringenin	flavanones	53 mg/kg	orally	2 weeks	rats	liver	16	8	19.4	2.8	8	23.8	4.1
		Shahin NN	2017	Egypt	TiO2 NPs	50 mg/kg	Morin	flavonols	30 mg/kg	intragastrically	1 week	rats	prostate	12	6	1.37	0.029	6	1.61	0.035
		Shahin NN	2017	Egypt	TiO2 NPs	50 mg/kg	Morin	flavonols	30 mg/kg	intragastrically	2 weeks	rats	prostate	12	6	1.86	0.026	6	2.25	0.038
		Shahin NN	2017	Egypt	TiO2 NPs	50 mg/kg	Morin	flavonols	30 mg/kg	intragastrically	3 weeks	rats	prostate	12	6	2.59	0.032	6	2.99	0.073
		Shahin NN	2017	Egypt	TiO2 NPs	50 mg/kg	Morin	flavonols	30 mg/kg	intragastrically	1 week	rats	testis	12	6	1.86	0.05	6	2.11	0.046
		Shahin NN	2017	Egypt	TiO2 NPs	50 mg/kg	Morin	flavonols	30 mg/kg	intragastrically	2 weeks	rats	testis	12	6	2.04	0.044	6	2.63	0.045
		Shahin NN	2017	Egypt	TiO2 NPs	50 mg/kg	Morin	flavonols	30 mg/kg	intragastrically	3 weeks	rats	testis	12	6	2.79	0.026	6	3.25	0.072
		Elblehi SS	2022	Egypt	AgNPs	50 mg/kg	Quercetin	flavonols	50 mg/kg	orally	4.3 weeks	rats	serum	20	10	40.47	2.51	10	62.75	2.5
		Wang T	2021	China	MSNPS	300 mg/kg	Apigenin	Flavones	40 mg/kg	Intraperitoneally	1 week	Mice	kidney	6	3	104.35	5.33	3	126.29	6.52
	IL-6	Abdelkarem HM	2016	Egypt	ZnO NPs	600 mg/kg	Quercetin	flavonols	200 mg/kg	orally	3 weeks	rats	serum	20	10	44.9	1.92	10	52.07	2.87
		Al-Rasheed NM	2013	Egypt	TiO2 NPs	600 mg/kg	Quercetin	flavonols	200 mg/kg	orally	3 weeks	rats	serum	20	10	39.49	4.35	10	45.29	1.45
		Al-Rasheed NM	2013	Egypt	TiO2 NPs	1000 mg/kg	Quercetin	flavonols	200 mg/kg	orally	3 weeks	rats	serum	20	10	27.54	1.45	10	34.42	1.81
		Fadda LM	2018	Saudi Arabia	TiO2 NPs	1000 mg/kg	Quercetin	flavonols	200 mg/kg	orally	3 weeks	rats	serum	20	10	36.8	1.92	10	48.6	2.61
		Faddah LM	2012	Saudi Arabia	ZnO NPs	600 mg/kg	Quercetin	flavonols	200 mg/kg	orally	3 weeks	rats	serum	20	10	42.86	0.49	10	44.33	1.2
		Faddah LM	2012	Saudi Arabia	ZnO NPs	1000 mg/kg	Quercetin	flavonols	200 mg/kg	orally	3 weeks	rats	serum	20	10	39.41	0.62	10	49.57	1.01
		Lim JO	2020	Korea	SiONPs	20 mg/kg	Silibinin	flavanones	20 mg/kg	orally	2 weeks	mice	BALF	12	6	86.4	10.67	6	124.8	4.53
		Lim JO	2020	Korea	SiONPs	21 mg/kg	Silibinin	flavanones	40 mg/kg	orally	2 weeks	mice	BALF	12	6	77.87	13.87	6	124.8	4.53
		Ansar S	2016	Saudi Arabia	ZnONPs	600 mg/kg	Hesperidin	flavanones	100 mg/kg	orally	1 week	rats	brain	12	6	40.24	7.66	6	52.69	6.71
		Elblehi SS	2022	Egypt	AgNPs	50 mg/kg	Quercetin	flavonols	50 mg/kg	orally	4.3 weeks	rats	serum	20	10	47.45	1.25	10	71.06	3.44
		Wang T	2021	China	MSNPS	300 mg/kg	Apigenin	Flavones	40 mg/kg	Intraperitoneally	1 week	Mice	kidney	6	3	38.5	3.07	3	49.61	4.01
	IL-1β	Lim JO	2020	Korea	SiONPs	20 mg/kg	Silibinin	flavanones	20 mg/kg	orally	2 weeks	mice	BALF	12	6	49.8	3.2	6	70.2	7.2
		Lim JO	2020	Korea	SiONPs	21 mg/kg	Silibinin	flavanones	40 mg/kg	orally	2 weeks	mice	BALF	12	6	43.8	5.4	6	70.2	7.2
		Ansar S	2016	Saudi Arabia	ZnONPs	600 mg/kg	Hesperidin	flavanones	100mg/kg	orally	1 week	rats	brain	12	6	7.85	0.35	6	9.9	0.44
	CRP	Abdelkarem HM	2016	Egypt	ZnO NPs	600 mg/kg	Quercetin	flavonols	200 mg/kg	orally	3 weeks	rats	serum	20	10	3.69	0.06	10	4.6	0.12
		Al-Rasheed NM	2013	Egypt	TiO2 NPs	600 mg/kg	Quercetin	flavonols	200 mg/kg	orally	3 weeks	rats	serum	20	10	3.44	0.19	10	3.89	0.21
		Al-Rasheed NM	2013	Egypt	TiO2 NPs	1000 mg/kg	Quercetin	flavonols	200 mg/kg	orally	3 weeks	rats	serum	20	10	3.57	0.42	10	4.34	0.31
		Fadda LM	2018	Saudi Arabia	TiO2 NPs	1000 mg/kg	Quercetin	flavonols	200 mg/kg	orally	3 weeks	rats	serum	20	10	3.61	0.42	10	4.34	0.32
		Faddah LM	2012	Saudi Arabia	ZnO NPs	600 mg/kg	Quercetin	flavonols	200 mg/kg	orally	3 weeks	rats	serum	20	10	3.4	0.04	10	4.4	0.2
		Faddah LM	2012	Saudi Arabia	ZnO NPs	1000 mg/kg	Quercetin	flavonols	200 mg/kg	orally	3 weeks	rats	serum	20	10	2.9	0.05	10	4.6	0.11
		Ansar S	2016	Saudi Arabia	ZnONPs	600 mg/kg	Hesperidin	flavanones	100 mg/kg	orally	1 week	rats	brain	12	6	7.6	0.35	6	9.33	0.44
	IgG	Abdelkarem HM	2016	Egypt	ZnO NPs	600 mg/kg	Quercetin	flavonols	200 mg/kg	orally	3 weeks	rats	serum	20	10	130.91	2.42	10	166.06	2.43
		Al-Rasheed NM	2013	Egypt	TiO2 NPs	600 mg/kg	Quercetin	flavonols	200 mg/kg	orally	3 weeks	rats	serum	20	10	127.03	1.35	10	151.35	2.7
		Al-Rasheed NM	2013	Egypt	TiO2 NPs	1000 mg/kg	Quercetin	flavonols	200 mg/kg	orally	3 weeks	rats	serum	20	10	164.34	4.65	10	182.95	6.2
		Fadda LM	2018	Saudi Arabia	TiO2 NPs	1000 mg/kg	Quercetin	flavonols	200 mg/kg	orally	3 weeks	rats	serum	20	10	155.18	3.93	10	183.28	4.81
		Faddah LM	2012	Saudi Arabia	ZnO NPs	600 mg/kg	Quercetin	flavonols	200 mg/kg	orally	3 weeks	rats	serum	20	10	154.17	1.04	10	160.42	1.04
		Faddah LM	2012	Saudi Arabia	ZnO NPs	1000 mg/kg	Quercetin	flavonols	200 mg/kg	orally	3 weeks	rats	serum	20	10	161.66	1.03	10	167.88	1.03
	VEGF	Al-Rasheed NM	2013	Egypt	TiO2 NPs	600 mg/kg	Quercetin	flavonols	200 mg/kg	orally	3 weeks	rats	serum	20	10	178.77	4.11	10	215.75	10.28
		Al-Rasheed NM	2013	Egypt	TiO2 NPs	1000 mg/kg	Quercetin	flavonols	200 mg/kg	orally	3 weeks	rats	serum	20	10	214.93	4.47	10	250.75	4.47
		Fadda LM	2018	Saudi Arabia	TiO2 NPs	1000 mg/kg	Quercetin	flavonols	200 mg/kg	orally	3 weeks	rats	serum	20	10	200.12	3.77	10	249.8	3.55
		Faddah LM	2012	Saudi Arabia	ZnO NPs	600 mg/kg	Quercetin	flavonols	200 mg/kg	orally	3 weeks	rats	serum	20	10	207	1.5	10	226.5	1.5
		Faddah LM	2012	Saudi Arabia	ZnO NPs	1000 mg/kg	Quercetin	flavonols	200 mg/kg	orally	3 weeks	rats	serum	20	10	261.91	3.17	10	280.95	3.18
	MPO	Awogbindin IO	2021	Nigeria	CNTs	1 mg/kg	Kolaviron	flavanones	50 mg/kg	orally	2.1 weeks	rats	liver	20	10	2.46	0.23	10	3.99	0.23
		Awogbindin IO	2021	Nigeria	CNTs	1 mg/kg	Kolaviron	flavanones	100 mg/kg	orally	2.1 weeks	rats	liver	20	10	2.18	0.19	10	3.99	0.23
		Awogbindin IO	2021	Nigeria	CNTs	1 mg/kg	Kolaviron	flavanones	50 mg/kg	orally	2.1 weeks	rats	kidney	20	10	0.85	0.08	10	1.96	0.2
		Awogbindin IO	2021	Nigeria	CNTs	1 mg/kg	Kolaviron	flavanones	100 mg/kg	orally	2.1 weeks	rats	kidney	20	10	0.93	0.05	10	1.96	0.2
		Adedara IA	2020	Nigeria	CNTs	1 mg/kg	Kolaviron	flavanones	50 mg/kg	orally	2.1 weeks	rats	brain (cerebrum)	20	10	0.75	0.03	10	1.21	0.03
		Adedara IA	2020	Nigeria	CNTs	1 mg/kg	Kolaviron	flavanones	100 mg/kg	orally	2.1 weeks	rats	brain (cerebrum)	20	10	0.59	0.03	10	1.21	0.03
		Adedara IA	2020	Nigeria	CNTs	1 mg/kg	Kolaviron	flavanones	50 mg/kg	orally	2.1 weeks	rats	brain (cerebellum)	20	10	0.5	0.01	10	0.98	0.04
		Adedara IA	2020	Nigeria	CNTs	1 mg/kg	Kolaviron	flavanones	100 mg/kg	orally	2.1 weeks	rats	brain (cerebellum)	20	10	0.38	0.03	10	0.98	0.04
		Adedara IA	2020	Nigeria	CNTs	1 mg/kg	Kolaviron	flavanones	50 mg/kg	orally	2.1 weeks	rats	brain (mid-brain)	20	10	0.72	0.06	10	1.87	0.05
		Adedara IA	2020	Nigeria	CNTs	1 mg/kg	Kolaviron	flavanones	100 mg/kg	orally	2.1 weeks	rats	brain (mid-brain)	20	10	0.59	0.04	10	1.87	0.05
Body weight		Khorsandi L	2017	Iran	TiO2 NPs	300 mg/kg	Quercetin	flavonols	75 mg/kg	intragastrically	6 weeks	mice		16	8	29.1	1.9	8	28.3	1.2
		Alidadi H	2018	Iran	TiO2 NPs	50 mg/kg	Quercetin	flavonols	75 mg/kg	orally	3 weeks	rats		16	8	210.6	11.5	8	191.8	15.4
		Faddah LM	2012	Saudi Arabia	ZnO NPs	600 mg/kg	Quercetin	flavonols	200 mg/kg	orally	3 weeks	rats		20	10	271	19.3	10	280.6	6.5
		Faddah LM	2012	Saudi Arabia	ZnO NPs	1000 mg/kg	Quercetin	flavonols	200 mg/kg	orally	3 weeks	rats		20	10	272.8	37.79	10	262.6	22.94
		El-Wafaey DI	2022	Egypt	ZnONPs	300 mg/kg	Naringenin	flavanones	53 mg/kg	orally	2 weeks	rats		16	8	213.59	9.78	8	197.28	11.32
		Shahin NN	2017	Egypt	TiO2 NPs	50 mg/kg	Morin	flavonols	30 mg/kg	intragastrically	1 week	rats		12	6	257.9	9.7	6	246.2	8.68
		Shahin NN	2017	Egypt	TiO2 NPs	50 mg/kg	Morin	flavonols	30 mg/kg	intragastrically	2 weeks	rats		12	6	250.6	10.88	6	233.7	10.28
		Shahin NN	2017	Egypt	TiO2 NPs	50 mg/kg	Morin	flavonols	30 mg/kg	intragastrically	3 weeks	rats		12	6	255.5	7.79	6	211	4.89
Liver function	ALT	Abdelazeim SA	2020	Egypt	CuONPs	100 mg/kg	Quercetin	flavonols	150 mg/kg	intraperitoneally	3 weeks	rats	serum	20	10	56.7	0.85	10	99.3	0.57
		Abdelhalim MAK	2018	Saudi Arabia	GNPs	50 ul	Quercetin	flavonols	200 mg/kg	intraperitoneally	1 week	rats	serum	10	5	85.57	2.2	5	114	3.71
		Fadda LM	2018	Saudi Arabia	TiO2NPs	1000 mg/kg	Quercetin	flavonols	200 mg/kg	orally	3 weeks	rats	serum	20	10	25.96	1.93	10	47.22	3.54
		González-Esquivel AE	2015	México	TiO2NPs	5 mg/kg	Quercetin	flavonols	5 mg/kg	intraperitoneally	2 weeks	rats	serum	10	5	64.35	8.11	5	71.88	2.32
		González-Esquivel AE	2015	México	TiO2NPs	5 mg/kg	Quercetin	flavonols	5 mg/kg	intraperitoneally	4 weeks	rats	serum	10	5	56.23	2.32	5	53.33	2.32
		González-Esquivel AE	2015	México	TiO2NPs	5 mg/kg	Quercetin	flavonols	5 mg/kg	intraperitoneally	2 weeks	rats	serum	10	5	90.43	15.65	5	71.88	2.32
		González-Esquivel AE	2015	México	TiO2NPs	5 mg/kg	Quercetin	flavonols	5 mg/kg	intraperitoneally	4 weeks	rats	serum	10	5	53.33	4.06	5	53.33	2.32
		Ali AA	2021	Egypt	NiONPs	100 mg/kg	Apigenin	flavones	25 mg/kg	orally	1 week	rats	serum	12	6	26.1	0.66	6	24.11	0.85
		Ali AA	2021	Egypt	NiONPs	100 mg/kg	Apigenin	flavones	25 mg/kg	orally	2 weeks	rats	serum	12	6	24.11	1.14	6	28.37	1.13
		Ali AA	2021	Egypt	NiONPs	100 mg/kg	Apigenin	flavones	25 mg/kg	orally	4 weeks	rats	serum	12	6	24.11	1.14	6	32.06	1.14
		Awogbindin IO	2021	Nigeria	CNTs	1 mg/kg	Kolaviron	flavanones	50 mg/kg	orally	2.1 weeks	rats	serum	20	10	48.51	2.33	10	79.48	2.34
		Awogbindin IO	2021	Nigeria	CNTs	1 mg/kg	Kolaviron	flavanones	100 mg/kg	orally	2.1 weeks	rats	serum	20	10	37.99	3.5	10	79.48	2.34
		El-Wafaey DI	2022	Egypt	ZnONPs	300 mg/kg	Naringenin	flavanones	53 mg/kg	orally	2 weeks	rats	serum	16	8	73.8	14.8	8	153.7	18.3
		Arisha AH	2019	Egypt	AgNPs	50 mg/kg	Morin	flavonols	30 mg/kg	orally	8 weeks	rats	serum	24	12	100.55	1.09	12	142.08	1.09
	ALP	Abdelhalim MAK	2018	Saudi Arabia	GNPs	50 ul	Quercetin	flavonols	200 mg/kg	intraperitoneally	1 week	rats	serum	10	5	405.33	22.69	5	538.17	34.71
		Awogbindin IO	2021	Nigeria	CNTs	1 mg/kg	Kolaviron	flavanones	50 mg/kg	orally	2.1 weeks	rats	serum	20	10	35.23	2.29	10	63.14	2.74
		Awogbindin IO	2021	Nigeria	CNTs	1 mg/kg	Kolaviron	flavanones	100 mg/kg	orally	2.1 weeks	rats	serum	20	10	56.08	1.83	10	63.14	2.74
		Arisha AH	2019	Egypt	AgNPs	50 mg/kg	Morin	flavonols	30 mg/kg	orally	8 weeks	rats	serum	24	12	70.54	1.2	12	136.22	1.62
	AST	Abdelazeim SA	2020	Egypt	CuONPs	100 mg/kg	Quercetin	flavonols	150 mg/kg	intraperitoneally	3 weeks	rats	serum	20	10	40.8	0.66	10	156	1.34
		González-Esquivel AE	2015	México	TiO2NPs	5 mg/kg	Quercetin	flavonols	5 mg/kg	intraperitoneally	2 weeks	rats	serum	10	5	287.67	25.12	5	365.3	27.39
		González-Esquivel AE	2015	México	TiO2NPs	5 mg/kg	Quercetin	flavonols	5 mg/kg	intraperitoneally	4 weeks	rats	serum	10	5	237.44	22.83	5	262.56	15.98
		González-Esquivel AE	2015	México	TiO2NPs	5 mg/kg	Quercetin	flavonols	5 mg/kg	intraperitoneally	2 weeks	rats	serum	10	5	310.5	61.65	5	365.3	27.39
		González-Esquivel AE	2015	México	TiO2NPs	5 mg/kg	Quercetin	flavonols	5 mg/kg	intraperitoneally	4 weeks	rats	serum	10	5	221.46	38.81	5	262.56	15.98
		Ali AA	2021	Egypt	NiONPs	100 mg/kg	Apigenin	flavones	25 mg/kg	orally	1 week	rats	serum	12	6	42.46	2.77	6	43.38	1.85
		Ali AA	2021	Egypt	NiONPs	100 mg/kg	Apigenin	flavones	25 mg/kg	orally	2 weeks	rats	serum	12	6	41.08	2.3	6	46.62	0.93
		Ali AA	2021	Egypt	NiONPs	100 mg/kg	Apigenin	flavones	25 mg/kg	orally	4 weeks	rats	serum	12	6	40.62	1.84	6	49.85	0.92
		Awogbindin IO	2021	Nigeria	CNTs	1 mg/kg	Kolaviron	flavanones	50 mg/kg	orally	2.1 weeks	rats	serum	20	10	46.1	2.6	10	86.36	3.9
		Awogbindin IO	2021	Nigeria	CNTs	1 mg/kg	Kolaviron	flavanones	100 mg/kg	orally	2.1 weeks	rats	serum	20	10	37.66	1.95	10	86.36	3.9
		El-Wafaey DI	2022	Egypt	ZnONPs	300 mg/kg	Naringenin	flavanones	53 mg/kg	orally	2 weeks	rats	serum	16	8	149.7	8.1	8	210.8	35.3
		Arisha AH	2019	Egypt	AgNPs	50 mg/kg	Morin	flavonols	30 mg/kg	orally	8 weeks	rats	serum	24	12	96.17	1.1	12	151.91	1.1
	Albumin	Abdelazeim SA	2020	Egypt	CuONPs	100 mg/kg	Quercetin	flavonols	150 mg/kg	Intraperitoneally	3 weeks	rats	serum	20	10	2.42	0.05	10	1.65	0.03
		Ali AA	2021	Egypt	NiONPs	100 mg/kg	Apigenin	flavones	25 mg/kg	orally	1 week	rats	serum	12	6	3.58	0.27	6	3.28	0.19
		Ali AA	2021	Egypt	NiONPs	100 mg/kg	Apigenin	flavones	25 mg/kg	orally	2 weeks	rats	serum	12	6	3.66	0.15	6	2.83	0.08
		Ali AA	2021	Egypt	NiONPs	100 mg/kg	Apigenin	flavones	25 mg/kg	orally	4 weeks	rats	serum	12	6	3.66	0.11	6	2.75	0.12
Renal function	Urea	Ali AA	2021	Egypt	NiONPs	100 mg/kg	Apigenin	flavones	25 mg/kg	orally	1 week	rats	serum	12	6	39.56	4.32	6	42.38	1.08
		Ali AA	2021	Egypt	NiONPs	100 mg/kg	Apigenin	flavones	25 mg/kg	orally	2 weeks	rats	serum	12	6	40.06	2.16	6	45.6	1.62
		Ali AA	2021	Egypt	NiONPs	100 mg/kg	Apigenin	flavones	25 mg/kg	orally	4 weeks	rats	serum	12	6	38.4	1.09	6	56.37	1.63
		Faddah LM	2012	Saudi Arabia	ZnONPs	600 mg/kg	Quercetin	flavonols	200 mg/kg	orally	3 weeks	rats	serum	20	10	28.6	5.47	10	32.3	6.83
		Faddah LM	2012	Saudi Arabia	ZnONPs	1000 mg/kg	Quercetin	flavonols	200 mg/kg	orally	3 weeks	rats	serum	20	10	29.8	4.57	10	35.2	5.88
		Al-Rasheed NM	2013	Egypt	TiO2NPs	600 mg/kg	Quercetin	flavonols	200 mg/kg	orally	3 weeks	rats	serum	20	10	25.5	1.1	10	30.68	1.9
		Al-Rasheed NM	2013	Egypt	TiO2NPs	1000 mg/kg	Quercetin	flavonols	200 mg/kg	orally	3 weeks	rats	serum	20	10	26.78	2.6	10	41.7	3.3
		Awogbindin IO	2021	Nigeria	CNTs	1 mg/kg	Kolaviron	flavanones	50 mg/kg	orally	2.1 weeks	rats	serum	20	10	24.82	1.86	10	40.87	3.73
		Awogbindin IO	2021	Nigeria	CNTs	1 mg/kg	Kolaviron	flavanones	100 mg/kg	orally	2.1 weeks	rats	serum	20	10	21.39	1.2	10	40.87	3.73
	Blood urea nitrogen	Abdelhalim MAK	2018	saudi arabia	GNPs	50 ul	Quercetin	flavonols	100 mg/kg	intraperitoneally	1 week	rats	serum	12	6	18.52	0.88	6	23.28	1.03
		Alidadi H	2018	Iran	TiO2NPs	50 mg/kg	Quercetin	flavonols	75 mg/kg	orally	3 weeks	rats	serum	16	8	36.52	5.22	8	79.13	6.96
		Ali AA	2021	Egypt	NiONPs	100 mg/kg	Apigenin	flavones	25 mg/kg	orally	1 week	rats	serum	12	6	20.29	1.45	6	21.16	1.44
		Ali AA	2021	Egypt	NiONPs	100 mg/kg	Apigenin	flavones	25 mg/kg	orally	2 weeks	rats	serum	12	6	20.58	1.46	6	22.61	1.45
		Ali AA	2021	Egypt	NiONPs	100 mg/kg	Apigenin	flavones	25 mg/kg	orally	4 weeks	rats	serum	12	6	20	0.58	6	30.14	1.74
		Arisha AH	2019	Egypt	AgNPs	50 mg/kg	Morin	flavonols	30 mg/kg	orally	8 weeks	rats	serum	24	12	51.35	1.62	12	87.57	1.08
		Wang T	2021	China	MSNPS	300 mg/kg	Apigenin	Flavones	40 mg/kg	Intraperitoneally	1 week	Mice	serum	6	3	31.696	4.452	3	45.92	3.556
	Creatinine	Abdelhalim MAK	2018	saudi arabia	GNPs	50 ul	Quercetin	flavonols	100 mg/kg	intraperitoneally	1 week	rats	serum	12	6	0.43	0.02	6	0.57	0.02
		Alidadi H	2018	Iran	TiO2NPs	50 mg/kg	Quercetin	flavonols	75 mg/kg	orally	3 weeks	rats	serum	16	8	0.41	0.06	8	1.3	0.11
		Al-Rasheed NM	2013	Egypt	TiO2NPs	600 mg/kg	Quercetin	flavonols	200 mg/kg	orally	3 weeks	rats	serum	20	10	0.6	0.03	10	0.87	0.04
		Al-Rasheed NM	2013	Egypt	TiO2NPs	1000 mg/kg	Quercetin	flavonols	200 mg/kg	orally	3 weeks	rats	serum	20	10	0.71	0.02	10	0.92	0.03
		Faddah LM	2012	Saudi Arabia	ZnONPs	600 mg/kg	Quercetin	flavonols	200 mg/kg	orally	3 weeks	rats	serum	20	10	0.47	0.078	10	0.53	0.077
		Faddah LM	2012	Saudi Arabia	ZnONPs	1000 mg/kg	Quercetin	flavonols	200 mg/kg	orally	3 weeks	rats	serum	20	10	0.51	0.066	10	0.63	0.087
		Ali AA	2021	Egypt	NiONPs	100 mg/kg	Apigenin	flavones	25 mg/kg	orally	1 week	rats	serum	12	6	0.82	0.04	6	0.87	0.05
		Ali AA	2021	Egypt	NiONPs	100 mg/kg	Apigenin	flavones	25 mg/kg	orally	2 weeks	rats	serum	12	6	0.85	0.06	6	0.93	0.05
		Ali AA	2021	Egypt	NiONPs	100 mg/kg	Apigenin	flavones	25 mg/kg	orally	4 weeks	rats	serum	12	6	0.88	0.05	6	1.08	0.02
		Awogbindin IO	2021	Nigeria	CNTs	1 mg/kg	Kolaviron	flavanones	50 mg/kg	orally	2.1 weeks	rats	serum	20	10	1.95	0.08	10	3.24	0.26
		Awogbindin IO	2021	Nigeria	CNTs	1 mg/kg	Kolaviron	flavanones	100 mg/kg	orally	2.1 weeks	rats	serum	20	10	1.8	0.08	10	3.24	0.26
		Arisha AH	2019	Egypt	AgNPs	50 mg/kg	Morin	flavonols	30 mg/kg	orally	8 weeks	rats	serum	24	12	0.66	0.01	12	1.55	0.02
		Wang T	2021	China	MSNPS	300 mg/kg	Apigenin	Flavones	40 mg/kg	Intraperitoneally	1 week	Mice	serum	6	3	0.87	0.11	3	1.09	0.11
	Uric acid	Abdelhalim MAK	2018	saudi arabia	GNPs	50 ul	Quercetin	flavonols	100 mg/kg	intraperitoneally	1 week	rats	serum	12	6	1.1	0.45	6	1.55	0.75
		Alidadi H	2018	Iran	TiO2NPs	50 mg/kg	Quercetin	flavonols	75 mg/kg	orally	3 weeks	rats	serum	16	8	7.07	1.03	8	13.97	1.72
		Al-Rasheed NM	2013	Egypt	TiO2NPs	600 mg/kg	Quercetin	flavonols	200 mg/kg	orally	3 weeks	rats	serum	20	10	3.21	0.23	10	4.32	0.35
		Al-Rasheed NM	2013	Egypt	TiO2NPs	1000 mg/kg	Quercetin	flavonols	200 mg/kg	orally	3 weeks	rats	serum	20	10	3.4	0.22	10	5.93	0.46
		Faddah LM	2012	Saudi Arabia	ZnONPs	600 mg/kg	Quercetin	flavonols	200 mg/kg	orally	3 weeks	rats	serum	20	10	2.44	0.78	10	2.51	0.58
		Faddah LM	2012	Saudi Arabia	ZnONPs	1000 mg/kg	Quercetin	flavonols	200 mg/kg	orally	3 weeks	rats	serum	20	10	2.84	0.98	10	3.02	0.53
		Arisha AH	2019	Egypt	AgNPs	50 mg/kg	Morin	flavonols	30 mg/kg	orally	8 weeks	rats	serum	24	12	2.14	0.33	12	5.49	0.21
Testis function	Testosterone	Hussein MM	2016	Egypt	ZnONPs	100 mg/kg	Quercetin	flavonols	100 mg/kg	intragastrically	12 weeks	rats	serum	20	10	3.17	0.026	10	2.97	0.21
		Hussein MM	2016	Egypt	ZnONPs	400 mg/kg	Quercetin	flavonols	100 mg/kg	intragastrically	12 weeks	rats	serum	20	10	2.83	0.036	10	2.12	0.029
		Khorsandi L	2017	Iran	TiO2NPs	300 mg/kg	Quercetin	flavonols	75 mg/kg	intragastrically	6 weeks	mice	serum	16	8	2.31	0.18	8	0.61	0.33
		Shahin NN	2017	Egypt	TiO2NPs	50 mg/kg	Morin	flavonols	30 mg/kg	intragastrically	1 week	rats	serum	12	6	0.44	0.01	6	0.35	0.015
		Shahin NN	2017	Egypt	TiO2NPs	50 mg/kg	Morin	flavonols	30 mg/kg	intragastrically	2 weeks	rats	serum	12	6	0.29	0.009	6	0.24	0.01
		Shahin NN	2017	Egypt	TiO2NPs	50 mg/kg	Morin	flavonols	30 mg/kg	intragastrically	3 weeks	rats	serum	12	6	0.18	0.019	6	0.15	0.02
		Arisha AH	2019	Egypt	AgNPs	50 mg/kg	Morin	flavonols	30 mg/kg	orally	8 weeks	rats	serum	24	12	4	0.31	12	2.93	0.31
		Hussein MMA	2019	Egypt	TiO2NPs	300 mg/kg	Morin	flavonols	30 mg/kg	intragastrically	4.3 weeks	rats	serum	20	10	3.77	0.55	10	0.5	0.012
		Hussein MMA	2019	Egypt	TiO2NPs	300 mg/kg	Rutin	flavonols	100 mg/kg	intragastrically	4.3 weeks	rats	serum	20	10	2.89	0.061	10	0.5	0.012
		Hussein MMA	2019	Egypt	TiO2NPs	300 mg/kg	Rutin + Morin	flavonols	30 + 100 mg/kg	intragastrically	4.3 weeks	rats	serum	20	10	5.24	0.78	10	0.5	0.012
	FSH	Shahin NN	2017	Egypt	TiO2 NPs	50 mg/kg	Morin	flavonols	30 mg/kg	intragastrically	1 week	rats	serum	12	6	3.57	0.015	6	3.61	0.021
		Shahin NN	2017	Egypt	TiO2 NPs	50 mg/kg	Morin	flavonols	30 mg/kg	intragastrically	2 weeks	rats	serum	12	6	3.67	0.057	6	4.22	0.068
		Shahin NN	2017	Egypt	TiO2 NPs	50 mg/kg	Morin	flavonols	30 mg/kg	intragastrically	3 weeks	rats	serum	12	6	4.76	0.07	6	5.08	0.032
		Arisha AH	2019	Egypt	AgNPs	50 mg/kg	Morin	flavonols	30 mg/kg	orally	8 weeks	rats	serum	24	12	4.76	0.66	12	3.56	0.31
		Hussein MMA	2019	Egypt	TiO2 NPs	300 mg/kg	Morin	flavonols	30 mg/kg	intragastrically	4.3 weeks	rats	serum	20	10	0.87	0.029	10	0.19	0.012
		Hussein MMA	2019	Egypt	TiO2 NPs	300 mg/kg	Rutin	flavonols	100 mg/kg	intragastrically	4.3 weeks	rats	serum	20	10	0.82	0.18	10	0.19	0.012
		Hussein MMA	2019	Egypt	TiO2 NPs	300 mg/kg	Rutin +Morin	flavonols	30 + 100 mg/kg	intragastrically	4.3 weeks	rats	serum	20	10	1	0.12	10	0.19	0.012
	LH	Shahin NN	2017	Egypt	TiO2 NPs	50 mg/kg	Morin	flavonols	30 mg/kg	intragastrically	1 week	rats	serum	12	6	2.27	0.012	6	2.3	0.013
		Shahin NN	2017	Egypt	TiO2 NPs	50 mg/kg	Morin	flavonols	30 mg/kg	intragastrically	2 weeks	rats	serum	12	6	2.5	0.041	6	2.64	0.026
		Shahin NN	2017	Egypt	TiO2 NPs	50 mg/kg	Morin	flavonols	30 mg/kg	intragastrically	3 weeks	rats	serum	12	6	2.95	0.05	6	3.35	0.081
		Arisha AH	2019	Egypt	AgNPs	50 mg/kg	Morin	flavonols	30 mg/kg	orally	8 weeks	rats	serum	24	12	5.11	0.22	12	3.16	0.26
		Hussein MMA	2019	Egypt	TiO2 NPs	300 mg/kg	Morin	flavonols	30 mg/kg	intragastrically	4.3 weeks	rats	serum	20	10	1.37	0.023	10	1.17	0.031
		Hussein MMA	2019	Egypt	TiO2 NPs	300 mg/kg	Rutin	flavonols	100 mg/kg	intragastrically	4.3 weeks	rats	serum	20	10	1.53	0.019	10	1.17	0.031
		Hussein MMA	2019	Egypt	TiO2 NPs	300 mg/kg	Rutin +Morin	flavonols	30 + 100 mg/kg	intragastrically	4.3 weeks	rats	serum	20	10	1.87	0.17	10	1.17	0.031
	Sperm motility	Arisha AH	2019	Egypt	AgNPs	50 mg/kg	Morin	flavonols	30 mg/kg	orally	8 weeks	rats	testis	24	12	80.3	3.18	12	56.7	6.01
		Hussein MMA	2019	Egypt	TiO2 NPs	300 mg/kg	Morin	flavonols	30 mg/kg	intragastrically	4.3 weeks	rats	testis	20	10	90	2.89	10	46.67	4.41
		Hussein MMA	2019	Egypt	TiO2 NPs	300 mg/kg	Rutin	flavonols	100 mg/kg	intragastrically	4.3 weeks	rats	testis	20	10	80	2.89	10	46.67	4.41
		Hussein MMA	2019	Egypt	TiO2 NPs	300 mg/kg	Rutin +Morin	flavonols	30 + 100 mg/kg	intragastrically	4.3 weeks	rats	testis	20	10	91.67	3.32	10	46.67	4.41
		Hussein MM	2016	Egypt	ZnONPs	100 mg/kg	Quercetin	flavonols	100 mg/kg	intragastrically	12 weeks	rats	testis	20	10	80	4.1	10	73.3	5.1
		Hussein MM	2016	Egypt	ZnONPs	400 mg/kg	Quercetin	flavonols	100 mg/kg	intragastrically	12 weeks	rats	testis	20	10	60	3.3	10	10	7.2
	Sperm count	Arisha AH	2019	Egypt	AgNPs	50 mg/kg	Morin	flavonols	30 mg/kg	orally	8 weeks	rats	testis	24	12	70.9	3.35	12	47.7	6.33
		Hussein MMA	2019	Egypt	TiO2NPs	300 mg/kg	Morin	flavonols	30 mg/kg	intragastrically	4.3 weeks	rats	testis	20	10	94.33	1.86	10	69.67	2.19
		Hussein MMA	2019	Egypt	TiO2NPs	300 mg/kg	Rutin	flavonols	100 mg/kg	intragastrically	4.3 weeks	rats	testis	20	10	95.33	4.06	10	69.67	2.19
		Hussein MMA	2019	Egypt	TiO2NPs	300 mg/kg	Rutin +Morin	flavonols	30 + 100 mg/kg	intragastrically	4.3 weeks	rats	testis	20	10	96.67	1.45	10	69.67	2.19
		Khorsandi L	2017	Iran	TiO2NPs	300 mg/kg	Quercetin	flavonols	75mg/kg	intragastrically	6 weeks	mice	testis	16	8	40.4	5.7	8	25.2	2.6
		Hussein MM	2016	Egypt	ZnONPs	100 mg/kg	Quercetin	flavonols	100 mg/kg	intragastrically	12 weeks	rats	testis	20	10	28.2	6.1	10	32.5	6.2
		Hussein MM	2016	Egypt	ZnONPs	400 mg/kg	Quercetin	flavonols	100 mg/kg	intragastrically	12 weeks	rats	testis	20	10	16.25	4.3	10	1.5	4
	Sperm abnormalities	Arisha AH	2019	Egypt	AgNPs	50 mg/kg	Morin	flavonols	30 mg/kg	orally	8 weeks	rats	testis	24	12	14.7	1.2	12	28.3	3.18
		Hussein MMA	2019	Egypt	TiO2 NPs	300 mg/kg	Morin	flavonols	30 mg/kg	intragastrically	4.3 weeks	rats	testis	20	10	16.67	1.75	10	41.33	2.22
		Hussein MMA	2019	Egypt	TiO2 NPs	300 mg/kg	Rutin	flavonols	100 mg/kg	intragastrically	4.3 weeks	rats	testis	20	10	17.67	2.36	10	41.33	2.22
		Hussein MMA	2019	Egypt	TiO2 NPs	300 mg/kg	Rutin +Morin	flavonols	30 + 100 mg/kg	intragastrically	4.3 weeks	rats	testis	20	10	22.33	3.28	10	41.33	2.22
		Khorsandi L	2017	Iran	TiO2 NPs	300 mg/kg	Quercetin	flavonols	75mg/kg	intragastrically	6 weeks	mice	testis	16	8	39.3	4.8	8	65.4	3.77
	live sperm	Arisha AH	2019	Egypt	AgNPs	50 mg/kg	Morin	flavonols	30 mg/kg	orally	8 weeks	rats	testis	24	12	14.7	1.2	12	28.3	3.18
		Hussein MMA	2019	Egypt	TiO2NPs	300 mg/kg	Morin	flavonols	30 mg/kg	intragastrically	4.3 weeks	rats	testis	20	10	90	2.89	10	43.33	4.41
		Hussein MMA	2019	Egypt	TiO2NPs	300 mg/kg	Rutin	flavonols	100 mg/kg	intragastrically	4.3 weeks	rats	testis	20	10	80	2.89	10	43.33	4.41
		Hussein MMA	2019	Egypt	TiO2NPs	300 mg/kg	Rutin +Morin	flavonols	30 + 100 mg/kg	intragastrically	4.3 weeks	rats	testis	20	10	91.67	3.32	10	43.33	4.41
		Hussein MM	2016	Egypt	ZnONPs	100 mg/kg	Quercetin	flavonols	100 mg/kg	intragastrically	12 weeks	rats	testis	20	10	84	3.9	10	80	2.7
		Hussein MM	2016	Egypt	ZnONPs	400 mg/kg	Quercetin	flavonols	100 mg/kg	intragastrically	12 weeks	rats	testis	20	10	64	1.3	10	12	5.3
	17β-HSD	Hussein MM	2016	Egypt	ZnONPs	100 mg/kg	Quercetin	flavonols	100 mg/kg	intragastrically	12 weeks	rats	testis	20	10	0.93	0.06	10	0.74	0.06
		Hussein MM	2016	Egypt	ZnONPs	400 mg/kg	Quercetin	flavonols	100 mg/kg	intragastrically	12 weeks	rats	testis	20	10	0.93	0.06	10	0.81	0.02
		Hussein MMA	2019	Egypt	TiO2 NPs	300 mg/kg	Morin	flavonols	30 mg/kg	intragastrically	4.3 weeks	rats	testis	20	10	1.4	0.12	10	0.52	0.1
		Hussein MMA	2019	Egypt	TiO2 NPs	300 mg/kg	Rutin	flavonols	100 mg/kg	intragastrically	4.3 weeks	rats	testis	20	10	1.5	0.22	10	0.52	0.1
		Hussein MMA	2019	Egypt	TiO2 NPs	300 mg/kg	Rutin +Morin	flavonols	30 + 100 mg/kg	intragastrically	4.3 weeks	rats	testis	20	10	1.48	0.12	10	0.52	0.1
Brain function	Serotonin	Dora MF	2021	Egypt	IONP	50 mg/kg	Quercetin	flavonols	25 mg/kg	orally	4.3 weeks	rats	brain	16	8	122	19	8	99	21
		Dora MF	2021	Egypt	IONP	50 mg/kg	Quercetin	flavonols	50 mg/kg	orally	4.3 weeks	rats	brain	16	8	136	19	8	99	21
		Dora MF	2021	Egypt	IONP	50 mg/kg	Quercetin	flavonols	100 mg/kg	orally	4.3 weeks	rats	brain	16	8	153	25	8	99	21
		Ahmed MM	2017	Egypt	AgNPs	30 mg/kg	Rutin	flavonols	50 mg/kg	orally	8 weeks	rats	brain	18	9	768	1.28	9	586	1.12
	AchE	Dora MF	2021	Egypt	IONP	50 mg/kg	Quercetin	flavonols	25 mg/kg	orally	4.3 weeks	rats	brain	16	8	142	22	8	200	22
		Dora MF	2021	Egypt	IONP	50 mg/kg	Quercetin	flavonols	50 mg/kg	orally	4.3 weeks	rats	brain	16	8	108	22	8	200	22
		Dora MF	2021	Egypt	IONP	50 mg/kg	Quercetin	flavonols	100 mg/kg	orally	4.3 weeks	rats	brain	16	8	92	18	8	200	22
		Adedara IA	2020	Nigeria	CNTs	1 mg/kg	Kolaviron	flavanones	50 mg/kg	orally	2.1 weeks	rats	brain (cerebrum)	20	10	0.26	0.01	10	0.14	0.02
		Adedara IA	2020	Nigeria	CNTs	1 mg/kg	Kolaviron	flavanones	100 mg/kg	orally	2.1 weeks	rats	brain (cerebrum)	20	10	0.32	0.01	10	0.14	0.02
		Adedara IA	2020	Nigeria	CNTs	1 mg/kg	Kolaviron	flavanones	50 mg/kg	orally	2.1 weeks	rats	brain (cerebellum)	20	10	0.32	0.01	10	0.19	0.02
		Adedara IA	2020	Nigeria	CNTs	1 mg/kg	Kolaviron	flavanones	100 mg/kg	orally	2.1 weeks	rats	brain (cerebellum)	20	10	0.38	0.03	10	0.19	0.02
		Adedara IA	2020	Nigeria	CNTs	1 mg/kg	Kolaviron	flavanones	50 mg/kg	orally	2.1 weeks	rats	brain (mid-brain)	20	10	0.25	0.01	10	0.15	0.02
		Adedara IA	2020	Nigeria	CNTs	1 mg/kg	Kolaviron	flavanones	100 mg/kg	orally	2.1 weeks	rats	brain (mid-brain)	20	10	0.3	0.02	10	0.15	0.02
		Elblehi SS	2022	Egypt	AgNPs	50 mg/kg	Quercetin	flavonols	50 mg/kg	orally	4.3 weeks	rats	brain	20	10	133.21	2.79	10	106.33	3.49
Apoptosis	TUNEL Apoptotic index	Khorsandi L	2017	Iran	TiO2NPs	300 mg/kg	Quercetin	flavonols	75 mg/kg	intragastrically	6 weeks	mice	testis	16	8	6.05	0.83	8	14.09	1.16
		Alidadi H	2018	Iran	TiO2NPs	50 mg/kg	Quercetin	flavonols	75 mg/kg	orally	3 weeks	rats	kidney	16	8	3.21	0.76	8	16.95	1.07
	FAS mRNA	Arisha AH	2019	Egypt	AgNPs	50 mg/kg	Morin	flavonols	30 mg/kg	orally	8 weeks	rats	testis	24	12	1.65	0.07	12	2.87	0.13
		Shahin NN	2017	Egypt	TiO2NPs	50 mg/kg	Morin	flavonols	30 mg/kg	intragastrically	1 week	rats	prostate	12	6	1.42	0.12	6	3.26	0.25
		Shahin NN	2017	Egypt	TiO2NPs	50 mg/kg	Morin	flavonols	30 mg/kg	intragastrically	2 weeks	rats	prostate	12	6	3.02	0.13	6	6.09	0.62
		Shahin NN	2017	Egypt	TiO2NPs	50 mg/kg	Morin	flavonols	30 mg/kg	intragastrically	3 weeks	rats	prostate	12	6	3.51	0.37	6	7.2	0.18
		Shahin NN	2017	Egypt	TiO2NPs	50 mg/kg	Morin	flavonols	30 mg/kg	intragastrically	1 week	rats	testis	12	6	6.59	0.58	6	13.18	0.58
		Shahin NN	2017	Egypt	TiO2NPs	50 mg/kg	Morin	flavonols	30 mg/kg	intragastrically	2 weeks	rats	testis	12	6	7.36	0.2	6	13.37	0.2
		Shahin NN	2017	Egypt	TiO2NPs	50 mg/kg	Morin	flavonols	30 mg/kg	intragastrically	3 weeks	rats	testis	12	6	8.33	0.78	6	18.41	0.97
	Caspase 3 mRNA	Arisha AH	2019	Egypt	AgNPs	50 mg/kg	Morin	flavonols	30 mg/kg	orally	8 weeks	rats	testis	24	12	2.12	0.05	12	3.05	0.07
		Shahin NN	2017	Egypt	TiO2NPs	50 mg/kg	Morin	flavonols	30 mg/kg	intragastrically	1 week	rats	prostate	12	6	2.54	0.23	6	6.12	0.46
		Shahin NN	2017	Egypt	TiO2NPs	50 mg/kg	Morin	flavonols	30 mg/kg	intragastrically	2 weeks	rats	prostate	12	6	3.81	0.23	6	8.77	0.69
		Shahin NN	2017	Egypt	TiO2NPs	50 mg/kg	Morin	flavonols	30 mg/kg	intragastrically	3 weeks	rats	prostate	12	6	4.27	0.35	6	10.73	0.69
		Shahin NN	2017	Egypt	TiO2NPs	50 mg/kg	Morin	flavonols	30 mg/kg	intragastrically	1 week	rats	testis	12	6	5.43	0.62	6	11.16	0.78
		Shahin NN	2017	Egypt	TiO2NPs	50 mg/kg	Morin	flavonols	30 mg/kg	intragastrically	2 weeks	rats	testis	12	6	6.36	0.31	6	12.71	0.78
		Shahin NN	2017	Egypt	TiO2NPs	50 mg/kg	Morin	flavonols	30 mg/kg	intragastrically	3 weeks	rats	testis	12	6	7.6	0.87	6	15.5	0.78
	Bax mRNA	Arisha AH	2019	Egypt	AgNPs	50 mg/kg	Morin	flavonols	30 mg/kg	orally	8 weeks	rats	testis	24	12	1.53	0.13	12	2.38	0.13
		Hussein MMA	2019	Egypt	TiO2NPs	300 mg/kg	Morin	flavonols	30 mg/kg	intragastrically	4.3 weeks	rats	testis	20	10	2.04	0.22	10	4.08	0.2
		Hussein MMA	2019	Egypt	TiO2NPs	300 mg/kg	Rutin +Morin	flavonols	100 mg/kg	intragastrically	4.3 weeks	rats	testis	20	10	2.94	0.1	10	4.08	0.2
		Hussein MMA	2019	Egypt	TiO2NPs	300 mg/kg	Rutin +Morin	flavonols	30 + 100 mg/kg	intragastrically	4.3 weeks	rats	testis	20	10	1.8	0.1	10	4.08	0.2
		Shahin NN	2017	Egypt	TiO2NPs	50 mg/kg	Morin	flavonols	30 mg/kg	intragastrically	1 week	rats	prostate	12	6	4.27	0.35	6	8.65	0.23
		Shahin NN	2017	Egypt	TiO2NPs	50 mg/kg	Morin	flavonols	30 mg/kg	intragastrically	2 weeks	rats	prostate	12	6	4.27	0.73	6	9.23	0.34
		Shahin NN	2017	Egypt	TiO2NPs	50 mg/kg	Morin	flavonols	30 mg/kg	intragastrically	3 weeks	rats	prostate	12	6	4.5	0.46	6	10.62	0.23
		Shahin NN	2017	Egypt	TiO2NPs	50 mg/kg	Morin	flavonols	30 mg/kg	intragastrically	1 week	rats	testis	12	6	4.8	0.16	6	9.3	0.47
		Shahin NN	2017	Egypt	TiO2NPs	50 mg/kg	Morin	flavonols	30 mg/kg	intragastrically	2 weeks	rats	testis	12	6	5.89	0.47	6	12.71	0.78
		Shahin NN	2017	Egypt	TiO2NPs	50 mg/kg	Morin	flavonols	30 mg/kg	intragastrically	3 weeks	rats	testis	12	6	6.05	0.46	6	14.57	0.78
		Wang Y	2022	China	SiO2NPs	7 mg/kg	Apigenin	flavones	20 mg/kg	orally	2.4 weeks	mice	lung	6	3	1.67	0.04	3	3.15	0.22
		Elblehi SS	2022	Egypt	AgNPs	50 mg/kg	Quercetin	flavonols	50 mg/kg	orally	4.3 weeks	rats	brain	20	10	1.44	0.12	10	2.46	0.14
	Bcl2 mRNA	Arisha AH	2019	Egypt	AgNPs	50 mg/kg	Morin	flavonols	30 mg/kg	orally	8 weeks	rats	testis	24	12	0.94	0.09	12	0.53	0.07
		Shahin NN	2017	Egypt	TiO2NPs	50 mg/kg	Morin	flavonols	30 mg/kg	intragastrically	1 week	rats	prostate	12	6	0.59	0.07	6	0.31	0.04
		Shahin NN	2017	Egypt	TiO2NPs	50 mg/kg	Morin	flavonols	30 mg/kg	intragastrically	2 weeks	rats	prostate	12	6	0.47	0.01	6	0.16	0.02
		Shahin NN	2017	Egypt	TiO2NPs	50 mg/kg	Morin	flavonols	30 mg/kg	intragastrically	3 weeks	rats	prostate	12	6	0.51	0.04	6	0.1	0.02
		Shahin NN	2017	Egypt	TiO2NPs	50 mg/kg	Morin	flavonols	30 mg/kg	intragastrically	1 week	rats	testis	12	6	0.6	0.06	6	0.27	0.02
		Shahin NN	2017	Egypt	TiO2NPs	50 mg/kg	Morin	flavonols	30 mg/kg	intragastrically	2 weeks	rats	testis	12	6	0.52	0.05	6	0.19	0.02
		Shahin NN	2017	Egypt	TiO2NPs	50 mg/kg	Morin	flavonols	30 mg/kg	intragastrically	3 weeks	rats	testis	12	6	0.63	0.04	6	0.1	0.02
		Wang Y	2022	China	SiO2NPs	7 mg/kg	Apigenin	flavones	20 mg/kg	orally	2.4 weeks	mice	lung	6	3	0.63	0.06	3	0.54	0.11
		Elblehi SS	2022	Egypt	AgNPs	50 mg/kg	Quercetin	flavonols	50 mg/kg	orally	4.3 weeks	rats	brain	20	10	0.96	0.04	10	0.35	0.03
DNA damage	Tail length	Abdelkarem HM	2016	Egypt	ZnO NPs	600 mg/kg	Quercetin	flavonols	200 mg/kg	orally	3 weeks	rats	liver	20	10	1.52	0.023	10	1.83	0.031
		Abdelazeim SA	2020	Egypt	CuONPs	100 mg/kg	Quercetin	flavonols	150 mg/kg	intraperitoneally	3 weeks	rats	liver	20	10	2.84	0.04	10	3.57	0.05
		Fadda LM	2018	Saudi Arabia	TiO2NPs	1000 mg/kg	Quercetin	flavonols	200 mg/kg	orally	3 weeks	rats	liver	20	10	2.21	0.15	10	4.27	0.1
	DNA%	Abdelkarem HM	2016	Egypt	ZnONPs	600 mg/kg	Quercetin	flavonols	200 mg/kg	orally	3 weeks	rats	liver	20	10	1.48	0.013	10	1.74	0.032
		Abdelazeim SA	2020	Egypt	CuONPs	100 mg/kg	Quercetin	flavonols	150 mg/kg	intraperitoneally	3 weeks	rats	liver	20	10	2.76	0.03	10	3.57	0.12
		Fadda LM	2018	Saudi Arabia	TiO2NPs	1000 mg/kg	Quercetin	flavonols	200 mg/kg	orally	3 weeks	rats	liver	20	10	2.96	0.12	10	4.32	0.24
